# Supplementary material for: 5-Amino-7-(4-bromo­phen­yl)-3,7-di­hydro-2H-thieno[3,2-b]pyran-6-carbo­nitrile 1,1-dioxide
Source: Acta Crystallogr Sect E Struct Rep Online. 2010 Jan 9;66(Pt 2):o264. doi: 10.1107/S1600536809055214 (PMC2979727; doi:10.1107/S1600536809055214)
Supplement: Supplementary file 1 [file e-66-0o264-sup1.cif]

##############################################################################
###                                                                        ###
###        Electronic paper (Acta Crystallographica Section E)             ###
###                                                                        ###
##############################################################################
#                                                                            #
# This CIF contains the data in a paper accepted for publication in Acta     #
# Crystallographica Section E. It conforms to the requirements of Notes      #
# for Authors for Section E, and has been peer reviewed under the auspices   #
# of the IUCr Commission on Journals.                                        #
#                                                                            #
# Full details of the Crystallographic Information File format               #
# are given in the paper "The Crystallographic Information File (CIF):       #
# a New Standard Archive File for Crystallography" by S. R. Hall, F. H.      #
# Allen and I. D. Brown [Acta Cryst. (1991), A47, 655-685].                  #
#                                                                            #
# The current version of the core CIF dictionary is obtainable from          #
# ftp://ftp.iucr.org/pub/cif_core.dic. The current version number is 2.4.    #
#                                                                            #
# Software is freely available for graphical display of the structure(s) in  #
# this CIF.  For information consult the CIF home page http://www.iucr.org/  #
# cif/home.html                                                              #
#                                                                            #
# This file may be used for bona fide research purposes within the           #
# scientific community so long as proper attribution is given to the journal # 
# article from which it was obtained.                                        #
#                                                                            #
##############################################################################
                                             
data_I
_audit_creation_method     SHELXL-97
_chemical_name_systematic
;
5-Amino-7-(4-bromophenyl)-3,7-dihydro-2<i>H</i>-
thieno[3,2-<i>b</i>]pyran-6-carbonitrile 1,1-dioxide
;
_chemical_name_common     ?
_chemical_formula_moiety     'C14 H11 Br N2 O3 S'
_chemical_formula_sum     'C14 H11 Br N2 O3 S'
_chemical_formula_iupac     'C14 H11 Br N2 O3 S'
_chemical_formula_weight     367.22
_chemical_melting_point     ?
_symmetry_cell_setting     monoclinic
_symmetry_space_group_name_H-M     'P 21/c'
loop_
    _symmetry_equiv_pos_as_xyz
    'x, y, z'
    '-x, y+1/2, -z+1/2'
    '-x, -y, -z'
    'x, -y-1/2, z-1/2'
_cell_length_a     8.3743(18)
_cell_length_b     14.003(3)
_cell_length_c     12.673(3)
_cell_angle_alpha     90.00
_cell_angle_beta     103.059(3)
_cell_angle_gamma     90.00
_cell_volume     1447.7(5)
_cell_formula_units_Z     4
_cell_measurement_reflns_used     4061
_cell_measurement_theta_min     2.2
_cell_measurement_theta_max     27.9
_cell_measurement_temperature     113(2)
_exptl_crystal_description     block
_exptl_crystal_colour     colorless
_exptl_crystal_size_max     0.24
_exptl_crystal_size_mid     0.22
_exptl_crystal_size_min     0.12
_exptl_crystal_density_diffrn     1.685
_exptl_crystal_density_meas     ?
_exptl_crystal_density_method     'not measured'
_exptl_crystal_F_000     736
_exptl_absorpt_coefficient_mu     2.994
_exptl_absorpt_correction_type     multi-scan
_exptl_absorpt_process_details     '(CrystalClear; Rigaku/MSC, 2005)'
_exptl_absorpt_correction_T_min     0.5335
_exptl_absorpt_correction_T_max     0.7152
_exptl_special_details
;
;
_diffrn_ambient_temperature     113(2)
_diffrn_radiation_type     MoK\a
_diffrn_radiation_wavelength     0.71070
_diffrn_radiation_source     'rotating anode'
_diffrn_radiation_monochromator     confocal
_diffrn_measurement_device_type     'Rigaku Saturn CCD area-detector'
_diffrn_measurement_method     '\w and \f scans'
_diffrn_detector_area_resol_mean     7.31
_diffrn_reflns_number     14473
_diffrn_reflns_av_R_equivalents     0.0379
_diffrn_reflns_av_sigmaI/netI     0.0388
_diffrn_reflns_theta_min     2.20
_diffrn_reflns_theta_max     27.89
_diffrn_reflns_theta_full     27.89
_diffrn_measured_fraction_theta_max     0.994
_diffrn_measured_fraction_theta_full     0.994
_diffrn_reflns_limit_h_min     -10
_diffrn_reflns_limit_h_max     10
_diffrn_reflns_limit_k_min     -18
_diffrn_reflns_limit_k_max     18
_diffrn_reflns_limit_l_min     -16
_diffrn_reflns_limit_l_max     16
_diffrn_standards_number     0
_diffrn_standards_interval_count     0
_diffrn_standards_interval_time     0
_diffrn_standards_decay_%     0
_refine_special_details
;
Refinement of <i>F</i>^2^ against ALL reflections. The weighted <i>R</i>-factor
<i>wR</i> and goodness of fit <i>S</i> are based on <i>F</i>^2^, conventional
<i>R</i>-factors <i>R</i> are based on <i>F</i>, with <i>F</i> set to zero for
negative <i>F</i>^2^. The threshold expression of <i>F</i>^2^ >
\s(<i>F</i>^2^) is used only for calculating <i>R</i>-factors(gt) <i>etc</i>.
and is not relevant to the choice of reflections for refinement.
<i>R</i>-factors based on <i>F</i>^2^ are statistically about twice as large
as those based on <i>F</i>, and <i>R</i>- factors based on ALL data will be
even larger.
;
_reflns_number_total     3440
_reflns_number_gt     2636
_reflns_threshold_expression     I>2\s(I)
_refine_ls_structure_factor_coef     Fsqd
_refine_ls_matrix_type     full
_refine_ls_R_factor_all     0.0495
_refine_ls_R_factor_gt     0.0364
_refine_ls_wR_factor_gt     0.0817
_refine_ls_wR_factor_ref     0.0880
_refine_ls_goodness_of_fit_ref     0.986
_refine_ls_restrained_S_all     0.986
_refine_ls_number_reflns     3440
_refine_ls_number_parameters     198
_refine_ls_number_restraints     0
_refine_ls_hydrogen_treatment     mixed
_refine_ls_weighting_scheme     calc
_refine_ls_weighting_details
         'calc w=1/[\s^2^(Fo^2^)+(0.0530P)^2^+0.0000P] where P=(Fo^2^+2Fc^2^)/3'
_atom_sites_solution_hydrogens     geom
_atom_sites_solution_primary     direct
_atom_sites_solution_secondary     difmap
_refine_ls_shift/su_max     0.002
_refine_ls_shift/su_mean     0.000
_refine_diff_density_max     0.429
_refine_diff_density_min     -0.950
_refine_ls_extinction_method     none
_refine_ls_extinction_coef     ?
loop_
    _atom_type_symbol
    _atom_type_description
    _atom_type_scat_dispersion_real
    _atom_type_scat_dispersion_imag
    _atom_type_scat_source
    'C' 'C' 0.0033 0.0016
                         'International Tables Vol C Tables 4.2.6.8 and 6.1.1.4'
    'H' 'H' 0.0000 0.0000
                         'International Tables Vol C Tables 4.2.6.8 and 6.1.1.4'
    'N' 'N' 0.0061 0.0033
                         'International Tables Vol C Tables 4.2.6.8 and 6.1.1.4'
    'O' 'O' 0.0106 0.0060
                         'International Tables Vol C Tables 4.2.6.8 and 6.1.1.4'
    'S' 'S' 0.1246 0.1234
                         'International Tables Vol C Tables 4.2.6.8 and 6.1.1.4'
    'Br' 'Br' -0.2901 2.4595
                         'International Tables Vol C Tables 4.2.6.8 and 6.1.1.4'
_computing_data_collection     'CrystalClear (Rigaku/MSC, 2005)'
_computing_cell_refinement     'CrystalClear (Rigaku/MSC, 2005)'
_computing_data_reduction     'CrystalClear (Rigaku/MSC, 2005)'
_computing_structure_solution     'SHELXS97 (Sheldrick, 2008)'
_computing_structure_refinement     'SHELXL97 (Sheldrick, 2008)'
_computing_molecular_graphics     'SHELXTL (Sheldrick, 2008)'
_computing_publication_material     'SHELXTL (Sheldrick, 2008)'
loop_
    _atom_site_type_symbol
    _atom_site_label
    _atom_site_fract_x
    _atom_site_fract_y
    _atom_site_fract_z
    _atom_site_U_iso_or_equiv
    _atom_site_adp_type
    _atom_site_calc_flag
    _atom_site_refinement_flags
    _atom_site_occupancy
    _atom_site_disorder_assembly
    _atom_site_disorder_group
    Br Br1 0.66967(3) 1.11722(2) 1.066878(18) 0.03931(11) Uani d . 1 . .
    S S1 0.65228(6) 0.83655(4) 0.56887(4) 0.01756(13) Uani d . 1 . .
    O O1 1.12195(16) 0.86398(10) 0.63555(11) 0.0190(3) Uani d . 1 . .
    O O2 0.56187(19) 0.87395(11) 0.46675(13) 0.0269(4) Uani d . 1 . .
    O O3 0.56402(17) 0.83246(11) 0.65464(12) 0.0248(4) Uani d . 1 . .
    N N1 1.1137(2) 1.20266(14) 0.67001(15) 0.0277(4) Uani d . 1 . .
    N N2 1.3147(2) 0.97623(16) 0.66289(15) 0.0231(4) Uani d . 1 . .
    C C1 1.1535(2) 0.95981(16) 0.64815(15) 0.0181(4) Uani d . 1 . .
    C C2 1.0334(2) 1.02597(15) 0.64622(15) 0.0164(4) Uani d . 1 . .
    C C3 0.8526(2) 1.00119(14) 0.63725(15) 0.0161(4) Uani d . 1 . .
    H H3 0.7842 1.0381 0.5758 0.019 Uiso calc R 1 . .
    C C4 0.8376(2) 0.89711(14) 0.61035(16) 0.0159(4) Uani d . 1 . .
    C C5 0.9603(2) 0.83720(15) 0.61122(15) 0.0158(4) Uani d . 1 . .
    C C6 0.9284(2) 0.73518(15) 0.58117(16) 0.0187(4) Uani d . 1 . .
    H H6A 0.9776 0.6932 0.6429 0.022 Uiso calc R 1 . .
    H H6B 0.9761 0.7185 0.5189 0.022 Uiso calc R 1 . .
    C C7 0.7412(2) 0.72300(15) 0.55110(18) 0.0237(5) Uani d . 1 . .
    H H7A 0.7068 0.6746 0.5984 0.028 Uiso calc R 1 . .
    H H7B 0.7050 0.7017 0.4750 0.028 Uiso calc R 1 . .
    C C8 0.7996(2) 1.02716(15) 0.74159(15) 0.0165(4) Uani d . 1 . .
    C C9 0.7130(2) 1.11041(14) 0.74657(17) 0.0189(4) Uani d . 1 . .
    H H9 0.6812 1.1491 0.6838 0.023 Uiso calc R 1 . .
    C C10 0.6716(3) 1.13834(17) 0.84266(17) 0.0229(5) Uani d . 1 . .
    H H10 0.6122 1.1957 0.8460 0.027 Uiso calc R 1 . .
    C C11 0.7190(2) 1.08054(17) 0.93298(16) 0.0217(5) Uani d . 1 . .
    C C12 0.8041(3) 0.99677(16) 0.92947(16) 0.0227(5) Uani d . 1 . .
    H H12 0.8346 0.9579 0.9922 0.027 Uiso calc R 1 . .
    C C13 0.8450(2) 0.96971(15) 0.83348(16) 0.0206(5) Uani d . 1 . .
    H H13 0.9037 0.9121 0.8304 0.025 Uiso calc R 1 . .
    C C15 1.0788(3) 1.12338(16) 0.65907(16) 0.0186(4) Uani d . 1 . .
    H H1 1.349(3) 1.035(2) 0.655(2) 0.038(7) Uiso d . 1 . .
    H H2 1.382(3) 0.925(2) 0.659(2) 0.038(7) Uiso d . 1 . .
loop_
    _atom_site_aniso_label
    _atom_site_aniso_U_11
    _atom_site_aniso_U_22
    _atom_site_aniso_U_33
    _atom_site_aniso_U_12
    _atom_site_aniso_U_13
    _atom_site_aniso_U_23
    Br1 0.03575(17) 0.0621(2) 0.02199(14) 0.01328(12) 0.01055(11) -0.00769(11)
    S1 0.0142(3) 0.0163(3) 0.0212(3) -0.0009(2) 0.0022(2) -0.0001(2)
    O1 0.0143(7) 0.0179(8) 0.0251(8) 0.0003(6) 0.0051(6) -0.0008(6)
    O2 0.0224(8) 0.0267(9) 0.0271(9) -0.0035(6) -0.0042(7) 0.0044(7)
    O3 0.0206(8) 0.0226(9) 0.0341(9) -0.0026(7) 0.0121(7) -0.0002(7)
    N1 0.0360(11) 0.0233(11) 0.0261(10) -0.0079(9) 0.0119(8) -0.0034(8)
    N2 0.0150(9) 0.0235(11) 0.0325(11) -0.0019(9) 0.0089(8) 0.0004(9)
    C1 0.0185(10) 0.0226(12) 0.0133(9) -0.0038(9) 0.0037(8) 0.0007(8)
    C2 0.0178(10) 0.0174(11) 0.0148(9) -0.0032(8) 0.0054(8) -0.0011(8)
    C3 0.0144(10) 0.0173(11) 0.0163(9) -0.0010(8) 0.0028(8) -0.0001(8)
    C4 0.0172(10) 0.0164(11) 0.0144(9) -0.0015(8) 0.0042(8) -0.0004(8)
    C5 0.0134(9) 0.0186(11) 0.0154(10) -0.0001(8) 0.0030(8) -0.0003(8)
    C6 0.0183(10) 0.0188(11) 0.0195(10) 0.0012(9) 0.0055(8) -0.0012(8)
    C7 0.0198(11) 0.0182(12) 0.0327(12) -0.0015(9) 0.0052(9) -0.0055(9)
    C8 0.0139(9) 0.0174(11) 0.0182(10) -0.0025(8) 0.0038(8) -0.0009(8)
    C9 0.0142(10) 0.0202(12) 0.0207(10) 0.0014(8) 0.0006(8) 0.0011(8)
    C10 0.0186(10) 0.0239(12) 0.0254(12) 0.0063(9) 0.0036(9) -0.0042(9)
    C11 0.0176(10) 0.0303(13) 0.0183(10) -0.0013(9) 0.0062(8) -0.0048(9)
    C12 0.0269(11) 0.0210(12) 0.0208(10) -0.0010(9) 0.0069(9) 0.0035(9)
    C13 0.0245(11) 0.0159(11) 0.0222(11) 0.0051(9) 0.0071(9) 0.0040(8)
    C15 0.0180(10) 0.0243(13) 0.0146(10) -0.0017(9) 0.0060(8) -0.0010(8)
_geom_special_details
;
All e.s.d.'s (except the e.s.d. in the dihedral angle between two l.s. planes)
are estimated using the full covariance matrix. The cell e.s.d.'s are taken
into account individually in the estimation of e.s.d.'s in distances, angles
and torsion angles; correlations between e.s.d.'s in cell parameters are only
used when they are defined by crystal symmetry. An approximate (isotropic)
treatment of cell e.s.d.'s is used for estimating e.s.d.'s involving l.s.
planes.
;
loop_
    _geom_bond_atom_site_label_1
    _geom_bond_atom_site_label_2
    _geom_bond_site_symmetry_2
    _geom_bond_distance
    _geom_bond_publ_flag
    Br1 C11 . 1.905(2) ?
    S1 O2 . 1.4421(16) ?
    S1 O3 . 1.4470(15) ?
    S1 C4 . 1.742(2) ?
    S1 C7 . 1.791(2) ?
    O1 C1 . 1.370(3) ?
    O1 C5 . 1.371(2) ?
    N1 C15 . 1.148(3) ?
    N2 C1 . 1.340(3) ?
    N2 H1 . 0.88(3) ?
    N2 H2 . 0.91(3) ?
    C1 C2 . 1.364(3) ?
    C2 C15 . 1.416(3) ?
    C2 C3 . 1.532(3) ?
    C3 C4 . 1.496(3) ?
    C3 C8 . 1.531(3) ?
    C3 H3 . 1.0000 ?
    C4 C5 . 1.324(3) ?
    C5 C6 . 1.487(3) ?
    C6 C7 . 1.537(3) ?
    C6 H6A . 0.9900 ?
    C6 H6B . 0.9900 ?
    C7 H7A . 0.9900 ?
    C7 H7B . 0.9900 ?
    C8 C9 . 1.382(3) ?
    C8 C13 . 1.396(3) ?
    C9 C10 . 1.395(3) ?
    C9 H9 . 0.9500 ?
    C10 C11 . 1.385(3) ?
    C10 H10 . 0.9500 ?
    C11 C12 . 1.379(3) ?
    C12 C13 . 1.389(3) ?
    C12 H12 . 0.9500 ?
    C13 H13 . 0.9500 ?
loop_
    _geom_angle_atom_site_label_1
    _geom_angle_atom_site_label_2
    _geom_angle_atom_site_label_3
    _geom_angle_site_symmetry_1
    _geom_angle_site_symmetry_3
    _geom_angle
    _geom_angle_publ_flag
    O2 S1 O3 . . 115.77(10) ?
    O2 S1 C4 . . 110.20(10) ?
    O3 S1 C4 . . 111.35(9) ?
    O2 S1 C7 . . 111.00(10) ?
    O3 S1 C7 . . 110.89(10) ?
    C4 S1 C7 . . 95.89(9) ?
    C1 O1 C5 . . 116.68(16) ?
    C1 N2 H1 . . 119.2(17) ?
    C1 N2 H2 . . 117.9(17) ?
    H1 N2 H2 . . 120(2) ?
    N2 C1 C2 . . 127.0(2) ?
    N2 C1 O1 . . 110.25(18) ?
    C2 C1 O1 . . 122.75(18) ?
    C1 C2 C15 . . 118.32(18) ?
    C1 C2 C3 . . 124.07(19) ?
    C15 C2 C3 . . 117.53(17) ?
    C4 C3 C8 . . 113.76(16) ?
    C4 C3 C2 . . 105.54(16) ?
    C8 C3 C2 . . 110.88(15) ?
    C4 C3 H3 . . 108.8 ?
    C8 C3 H3 . . 108.8 ?
    C2 C3 H3 . . 108.8 ?
    C5 C4 C3 . . 126.21(19) ?
    C5 C4 S1 . . 109.30(16) ?
    C3 C4 S1 . . 124.47(15) ?
    C4 C5 O1 . . 123.58(19) ?
    C4 C5 C6 . . 120.83(18) ?
    O1 C5 C6 . . 115.56(17) ?
    C5 C6 C7 . . 106.51(16) ?
    C5 C6 H6A . . 110.4 ?
    C7 C6 H6A . . 110.4 ?
    C5 C6 H6B . . 110.4 ?
    C7 C6 H6B . . 110.4 ?
    H6A C6 H6B . . 108.6 ?
    C6 C7 S1 . . 107.46(14) ?
    C6 C7 H7A . . 110.2 ?
    S1 C7 H7A . . 110.2 ?
    C6 C7 H7B . . 110.2 ?
    S1 C7 H7B . . 110.2 ?
    H7A C7 H7B . . 108.5 ?
    C9 C8 C13 . . 119.66(18) ?
    C9 C8 C3 . . 119.83(18) ?
    C13 C8 C3 . . 120.44(18) ?
    C8 C9 C10 . . 120.9(2) ?
    C8 C9 H9 . . 119.6 ?
    C10 C9 H9 . . 119.6 ?
    C11 C10 C9 . . 118.4(2) ?
    C11 C10 H10 . . 120.8 ?
    C9 C10 H10 . . 120.8 ?
    C12 C11 C10 . . 121.63(19) ?
    C12 C11 Br1 . . 118.42(16) ?
    C10 C11 Br1 . . 119.95(17) ?
    C11 C12 C13 . . 119.48(19) ?
    C11 C12 H12 . . 120.3 ?
    C13 C12 H12 . . 120.3 ?
    C12 C13 C8 . . 119.9(2) ?
    C12 C13 H13 . . 120.0 ?
    C8 C13 H13 . . 120.0 ?
    N1 C15 C2 . . 179.0(2) ?
loop_
    _geom_torsion_atom_site_label_1
    _geom_torsion_atom_site_label_2
    _geom_torsion_atom_site_label_3
    _geom_torsion_atom_site_label_4
    _geom_torsion_site_symmetry_1
    _geom_torsion_site_symmetry_2
    _geom_torsion_site_symmetry_3
    _geom_torsion_site_symmetry_4
    _geom_torsion
    _geom_torsion_publ_flag
    C5 O1 C1 N2 . . . . -175.02(16) ?
    C5 O1 C1 C2 . . . . 5.5(3) ?
    N2 C1 C2 C15 . . . . 1.2(3) ?
    O1 C1 C2 C15 . . . . -179.45(17) ?
    N2 C1 C2 C3 . . . . -175.30(19) ?
    O1 C1 C2 C3 . . . . 4.1(3) ?
    C1 C2 C3 C4 . . . . -10.6(2) ?
    C15 C2 C3 C4 . . . . 172.93(17) ?
    C1 C2 C3 C8 . . . . 113.0(2) ?
    C15 C2 C3 C8 . . . . -63.5(2) ?
    C8 C3 C4 C5 . . . . -112.4(2) ?
    C2 C3 C4 C5 . . . . 9.4(3) ?
    C8 C3 C4 S1 . . . . 69.5(2) ?
    C2 C3 C4 S1 . . . . -168.70(14) ?
    O2 S1 C4 C5 . . . . -114.85(15) ?
    O3 S1 C4 C5 . . . . 115.27(15) ?
    C7 S1 C4 C5 . . . . 0.10(17) ?
    O2 S1 C4 C3 . . . . 63.5(2) ?
    O3 S1 C4 C3 . . . . -66.35(19) ?
    C7 S1 C4 C3 . . . . 178.48(17) ?
    C3 C4 C5 O1 . . . . -1.4(3) ?
    S1 C4 C5 O1 . . . . 176.96(14) ?
    C3 C4 C5 C6 . . . . -179.15(18) ?
    S1 C4 C5 C6 . . . . -0.8(2) ?
    C1 O1 C5 C4 . . . . -7.0(3) ?
    C1 O1 C5 C6 . . . . 170.86(16) ?
    C4 C5 C6 C7 . . . . 1.2(3) ?
    O1 C5 C6 C7 . . . . -176.74(16) ?
    C5 C6 C7 S1 . . . . -0.9(2) ?
    O2 S1 C7 C6 . . . . 114.83(15) ?
    O3 S1 C7 C6 . . . . -115.01(14) ?
    C4 S1 C7 C6 . . . . 0.54(16) ?
    C4 C3 C8 C9 . . . . -140.68(18) ?
    C2 C3 C8 C9 . . . . 100.6(2) ?
    C4 C3 C8 C13 . . . . 42.4(2) ?
    C2 C3 C8 C13 . . . . -76.4(2) ?
    C13 C8 C9 C10 . . . . 0.6(3) ?
    C3 C8 C9 C10 . . . . -176.30(18) ?
    C8 C9 C10 C11 . . . . -0.1(3) ?
    C9 C10 C11 C12 . . . . -0.5(3) ?
    C9 C10 C11 Br1 . . . . 178.53(15) ?
    C10 C11 C12 C13 . . . . 0.6(3) ?
    Br1 C11 C12 C13 . . . . -178.44(16) ?
    C11 C12 C13 C8 . . . . -0.1(3) ?
    C9 C8 C13 C12 . . . . -0.5(3) ?
    C3 C8 C13 C12 . . . . 176.40(18) ?
    C1 C2 C15 N1 . . . . -156(15) ?
    C3 C2 C15 N1 . . . . 21(15) ?
loop_
    _geom_hbond_atom_site_label_D
    _geom_hbond_atom_site_label_H
    _geom_hbond_atom_site_label_A
    _geom_hbond_site_symmetry_A
    _geom_hbond_distance_DH
    _geom_hbond_distance_HA
    _geom_hbond_distance_DA
    _geom_hbond_angle_DHA
    N2 H1 O2 3_776 0.88(3) 2.26(3) 2.989(3) 140(2)
    N2 H2 O3 1_655 0.91(3) 2.02(3) 2.919(3) 169(2)
data_global
_journal_date_recd_electronic     2009-11-16
_journal_date_accepted     2009-12-23
_journal_name_full     'Acta Crystallographica, Section E'
_journal_year     2010
_journal_volume     66
_journal_issue      2
_journal_page_first     o264
_journal_page_last     o264
_journal_paper_category     QO
_journal_coeditor_code     FJ2262
_publ_contact_author_name     'Chang-Sheng Yao'
_publ_contact_author_address
;
School of Chemistry and Chemical Engineering
Xuzhou Normal University
Xuzhou 221116
People's Republic of China
KeyLaboratory of Biotechnology for Medicinal Plants
Xuzhou Normal University
Xuzhou 221116
People's Republic of China
;
_publ_contact_author_email     'chshengyaonk@mail.nankai.edu.cn'
_publ_contact_author_fax     '+86-516-83403164'
_publ_contact_author_phone     '+86-516-83403165'
_publ_section_title
;\
5-Amino-7-(4-bromophenyl)-3,7-dihydro-2<i>H</i>-thieno[3,2-<i>b</i>]pyran-6-\
carbonitrile 1,1-dioxide
;
loop_
    _publ_author_name
    _publ_author_footnote
    _publ_author_address
    'Yu, Chen-Xia' .
;
School of Chemistry and Chemical Engineering
Xuzhou Normal University
Xuzhou 221116
People's Republic of China
and
Key Laboratory of Biotechnology for Medicinal Plants
Xuzhou Normal University
Xuzhou 221116
People's Republic of China
;
    'Feng, Xiao-Dong' .
;
School of Chemistry and Chemical Engineering
Xuzhou Normal University
Xuzhou 221116
People's Republic of China
and
Key Laboratory of Biotechnology for Medicinal Plants
Xuzhou Normal University
Xuzhou 221116
People's Republic of China
;
    'Jiang, Bei' .
;
School of Chemistry and Chemical Engineering
Xuzhou Normal University
Xuzhou 221116
People's Republic of China
and
Key Laboratory of Biotechnology for Medicinal Plants
Xuzhou Normal University
Xuzhou 221116
People's Republic of China
;
    'Wang, Cui-Hua' .
;
School of Chemistry and Chemical Engineering
Xuzhou Normal University
Xuzhou 221116
People's Republic of China
and
Key Laboratory of Biotechnology for Medicinal Plants
Xuzhou Normal University
Xuzhou 221116
People's Republic of China
;
    'Yao, Chang-Sheng' .
;
School of Chemistry and Chemical Engineering
Xuzhou Normal University
Xuzhou 221116
People's Republic of China
and
Key Laboratory of Biotechnology for Medicinal Plants
Xuzhou Normal University
Xuzhou 221116
People's Republic of China
;
