# Supplementary material for: 5-Amino-7-(4-bromo­phen­yl)-3,7-di­hydro-2H-thieno[3,2-b]pyran-6-carbo­nitrile 1,1-dioxide
Source: Acta Crystallogr Sect E Struct Rep Online. 2010 Jan 9;66(Pt 2):o264. doi: 10.1107/S1600536809055214 (PMC2979727; doi:10.1107/S1600536809055214)
Supplement: Supplementary file 2 [file e-66-0o264-Isup2.hkl]

# 
# h,k,l, Fc-squared, Fo-squared, sigma(Fo-squared) and status flag 
# 
data_I
_shelx_title '  _r90922d' 
_shelx_refln_list_code          4 
_shelx_F_calc_maximum      177.40 
_exptl_crystal_F_000       736.00 
_reflns_d_resolution_high  0.7596 
 
loop_ 
 _symmetry_equiv_pos_as_xyz 
 'x, y, z' 
 '-x, y+1/2, -z+1/2' 
 '-x, -y, -z' 
 'x, -y-1/2, z-1/2' 
 
_cell_length_a     8.3743 
_cell_length_b    14.0031 
_cell_length_c    12.6729 
_cell_angle_alpha  90.000 
_cell_angle_beta  103.059 
_cell_angle_gamma  90.000 
 
_shelx_F_squared_multiplier     1.000 
 
loop_ 
 _refln_index_h 
 _refln_index_k 
 _refln_index_l 
 _refln_F_squared_calc 
 _refln_F_squared_meas 
 _refln_F_squared_sigma 
 _refln_observed_status 
   1   0   0       42.71       45.81      1.78 o 
   3   0   0    12883.65    11140.33    150.20 o 
   4   0   0     9790.80     9493.08     70.21 o 
   5   0   0     4713.05     4582.97     69.62 o 
   6   0   0     7568.22     7035.34    134.16 o 
   7   0   0       33.67       42.05     13.08 o 
   8   0   0     1940.71     2059.49     61.64 o 
   9   0   0     1363.30     1032.57     30.31 o 
  10   0   0     1161.96     1514.81     96.75 o 
   1   1   0       53.53       64.44      1.97 o 
   2   1   0     3858.78     3657.41     26.45 o 
   3   1   0     6977.31     6979.37     56.02 o 
   4   1   0     2141.15     2061.26     16.94 o 
   5   1   0     3498.41     3359.52     27.64 o 
   6   1   0      615.55      640.02     20.30 o 
   7   1   0      327.73      334.68      9.40 o 
   8   1   0       10.97       16.52      8.60 o 
   9   1   0      257.30      195.95     69.04 o 
  10   1   0      232.13      252.64     22.43 o 
   0   2   0     3275.93     2694.76     27.06 o 
   1   2   0     1126.84     1078.48     10.43 o 
   2   2   0     4534.57     4320.88     34.44 o 
   3   2   0     2163.89     2104.96     26.18 o 
   4   2   0        3.97        5.76      2.49 o 
   5   2   0      406.88      448.52      6.27 o 
   6   2   0     1636.95     1736.52     39.40 o 
   7   2   0      271.37      274.73     12.52 o 
   8   2   0      138.92      135.53     34.40 o 
   9   2   0      138.59      109.10     27.15 o 
  10   2   0       60.44       38.53     18.66 o 
   2   3   0     5240.78     4954.87     35.01 o 
   3   3   0     1494.86     1615.19     15.87 o 
   4   3   0     9477.23     9423.70     65.14 o 
   5   3   0     1890.49     1867.46     38.48 o 
   6   3   0      471.53      500.09      9.54 o 
   7   3   0      376.28      418.86     15.70 o 
   8   3   0      468.39      495.80     22.98 o 
   9   3   0       33.13       27.52      9.53 o 
  10   3   0      172.57      153.63     92.21 o 
   1   4   0    14707.76    13753.71   1078.44 o 
   2   4   0      427.77      385.39      6.28 o 
   3   4   0    14747.11    13502.90     86.27 o 
   4   4   0     3108.05     3023.40     38.49 o 
   5   4   0     3404.81     3501.27     49.23 o 
   6   4   0     1958.75     1944.95     44.47 o 
   7   4   0      150.97      146.25     34.79 o 
   8   4   0      490.10      483.45     22.62 o 
   9   4   0     1665.59     1852.41     31.98 o 
  10   4   0      222.25      198.03    107.77 o 
   1   5   0       82.68       91.97      5.13 o 
   2   5   0      977.58     1044.68     13.84 o 
   3   5   0      613.97      658.29     14.79 o 
   4   5   0     2217.98     2316.54     32.47 o 
   5   5   0      256.54      263.13     15.43 o 
   6   5   0      474.03      515.35     21.98 o 
   7   5   0        9.90        2.56     13.71 o 
   8   5   0       29.53       31.39     11.92 o 
   9   5   0       65.82       67.52     23.03 o 
  10   5   0       57.88       34.40     22.10 o 
   0   6   0     5964.88     6022.05    102.39 o 
   1   6   0       12.86       12.22      4.08 o 
   2   6   0      152.05      188.40      6.32 o 
   3   6   0       11.46       25.07      6.72 o 
   4   6   0      618.99      665.87     19.85 o 
   5   6   0      342.06      402.57     15.20 o 
   6   6   0      605.71      564.59     22.21 o 
   7   6   0       23.85       29.75     15.37 o 
   8   6   0       24.07       25.24      9.73 o 
   9   6   0      376.63      421.47     25.79 o 
  10   6   0      166.29      126.17     87.22 o 
   1   7   0     5334.65     4689.55     88.70 o 
   2   7   0     8121.93     7586.97     65.99 o 
   3   7   0      147.81      151.70      6.06 o 
   4   7   0     4757.21     4795.06    152.53 o 
   5   7   0     2335.13     2501.54     56.91 o 
   6   7   0       11.06       18.61     10.56 o 
   7   7   0      999.38      997.27     30.71 o 
   8   7   0      444.75      501.77     21.51 o 
   9   7   0      445.78      470.43     23.16 o 
   0   8   0    10715.69    10797.90    325.75 o 
   1   8   0       51.12       22.24      7.86 o 
   2   8   0     1142.70     1207.08     24.96 o 
   3   8   0      913.25      833.86     26.73 o 
   4   8   0      469.05      448.21     13.93 o 
   5   8   0     1144.05     1262.03     29.87 o 
   6   8   0      761.19      768.04     27.83 o 
   7   8   0        5.16       15.72     15.36 o 
   8   8   0      715.94      677.99     23.51 o 
   9   8   0      202.87      141.85     70.08 o 
   1   9   0     1177.97     1239.52     22.92 o 
   2   9   0       16.40       11.57      5.18 o 
   3   9   0      278.84      298.62     11.21 o 
   4   9   0      136.17      160.66      9.05 o 
   5   9   0     1207.85     1226.83     36.94 o 
   6   9   0      513.22      525.40     28.96 o 
   7   9   0       70.74       68.42     21.40 o 
   8   9   0      109.97       74.17     21.45 o 
   9   9   0      122.30       72.51     48.86 o 
   0  10   0       47.33       34.50     18.47 o 
   1  10   0       11.95       12.61      9.19 o 
   2  10   0      430.32      403.97     21.85 o 
   3  10   0       68.15       73.03     14.86 o 
   4  10   0        2.42       10.24     12.08 o 
   5  10   0       18.31       25.41     14.00 o 
   6  10   0       23.89       35.42     13.57 o 
   7  10   0       61.48       45.95     21.52 o 
   8  10   0        0.24        5.44     12.27 o 
   9  10   0       32.24        9.13     13.61 o 
   1  11   0     2735.15     2866.34     67.65 o 
   2  11   0     5105.40     4813.31     98.46 o 
   3  11   0       13.66       23.64     10.73 o 
   4  11   0     1887.65     1919.18     50.68 o 
   5  11   0     1363.51     1432.63     40.24 o 
   6  11   0      167.36      191.26     51.88 o 
   7  11   0      942.38      952.71     41.71 o 
   8  11   0      865.03      851.25     70.87 o 
   0  12   0      397.92      459.09     39.88 o 
   1  12   0       75.62       61.04     19.17 o 
   2  12   0      110.01      140.97     32.43 o 
   3  12   0       17.26       20.64     14.99 o 
   4  12   0        9.00       19.15     13.62 o 
   5  12   0      502.71      548.33     29.16 o 
   6  12   0        5.04        7.70     17.25 o 
   7  12   0      180.42      130.17     47.37 o 
   8  12   0       45.88       36.41     15.97 o 
   1  13   0      349.53      333.77     23.19 o 
   2  13   0       20.24       52.41     16.74 o 
   3  13   0      232.56      185.39     43.03 o 
   4  13   0      115.37      117.30     30.48 o 
   5  13   0      367.10      356.90     34.85 o 
   6  13   0       14.51       16.08     16.23 o 
   7  13   0      267.14      238.08     78.11 o 
   0  14   0      554.88      522.47     62.27 o 
   1  14   0       78.31       83.07     21.71 o 
   2  14   0        6.79        0.60     17.90 o 
   3  14   0      231.81      177.14     46.75 o 
   4  14   0       58.70       45.96     22.67 o 
   5  14   0       28.39       39.86     15.65 o 
   6  14   0      353.30      374.88     35.34 o 
   1  15   0      255.77      279.18     74.78 o 
   2  15   0      187.99      186.03     51.01 o 
   3  15   0        8.09       14.02     20.44 o 
   4  15   0      239.42      190.81     67.88 o 
   5  15   0      138.66       98.72     37.45 o 
   6  15   0       34.83       22.37     18.39 o 
   0  16   0      177.27      169.05     57.56 o 
   1  16   0        2.63       12.48     22.21 o 
   2  16   0       14.80       18.10     15.91 o 
   3  16   0       68.28       46.45     24.59 o 
   4  16   0        1.48       -6.87     21.87 o 
   5  16   0       95.78       82.84     39.71 o 
   1  17   0      519.47      654.46     39.37 o 
   2  17   0      163.13      149.31     56.02 o 
   3  17   0        0.35       21.89     12.85 o 
   4  17   0      134.96      137.07     50.09 o 
   0  18   0      278.49      236.30    114.94 o 
   1  18   0      217.32      184.03     56.04 o 
   2  18   0       29.96       25.12     19.21 o 
 -10   1   1        3.12       15.50     23.41 o 
  -9   1   1      101.82       77.89     27.42 o 
  -8   1   1        7.24        2.15      6.04 o 
  -7   1   1      330.59      304.74      8.89 o 
  -6   1   1     1304.25     1412.19     20.64 o 
  -5   1   1      314.05      345.89      6.49 o 
  -4   1   1     2117.07     2201.64     26.25 o 
  -3   1   1     1145.38     1085.66     10.66 o 
  -2   1   1     3847.96     3717.49     24.46 o 
  -1   1   1      583.23      531.92      4.46 o 
   0   1   1      115.61      123.91      1.82 o 
   1   1   1     4310.96     4014.93     41.63 o 
   2   1   1    10712.65    10037.45     95.80 o 
   3   1   1     7987.62     7614.83     80.41 o 
   4   1   1     4040.97     4315.02     40.76 o 
   5   1   1      963.76      928.20     13.65 o 
   6   1   1      332.55      333.60      9.63 o 
   7   1   1      198.71      205.20     12.08 o 
   8   1   1      584.73      613.17     18.91 o 
   9   1   1       63.98       70.26     23.82 o 
  10   1   1      583.70      689.85     65.68 o 
 -10   2   1        9.18       -1.93     30.06 o 
  -9   2   1      401.82      451.48     19.20 o 
  -8   2   1     1723.01     1802.31     44.91 o 
  -7   2   1     3660.49     3790.59     43.95 o 
  -6   2   1     1923.31     1758.03     39.87 o 
  -5   2   1     2592.34     2367.42     28.40 o 
  -4   2   1     1018.80      993.47     11.96 o 
  -3   2   1     2170.74     1899.55     21.09 o 
   0   2   1     3595.57     3154.80     36.61 o 
   3   2   1      570.38      719.29     10.36 o 
   4   2   1    14154.92    12822.24    154.18 o 
   5   2   1     2349.23     2284.63     22.97 o 
   6   2   1     1207.57     1172.65     18.69 o 
   7   2   1     4028.81     4079.16     83.34 o 
   8   2   1     1164.39     1306.66     28.21 o 
   9   2   1      224.40      172.38     59.47 o 
  10   2   1     1380.93     1453.45     36.82 o 
 -10   3   1      229.03      186.52     73.05 o 
  -9   3   1       25.71       30.21     12.70 o 
  -8   3   1       15.78       14.23     10.32 o 
  -7   3   1      691.23      685.84     18.53 o 
  -6   3   1     1188.56     1152.94     35.37 o 
  -5   3   1      245.98      223.90      5.59 o 
  -4   3   1     1700.81     1960.13     23.92 o 
  -3   3   1     3776.16     3781.86     49.53 o 
  -1   3   1      464.00      457.44      5.48 o 
   0   3   1      458.85      498.25      5.42 o 
   1   3   1      222.29      255.82      4.93 o 
   2   3   1     1199.87     1287.50     19.67 o 
   3   3   1     2572.96     2550.23     14.95 o 
   4   3   1        6.42        2.39      2.32 o 
   5   3   1     2294.66     2372.52     35.09 o 
   6   3   1      126.22      136.61      9.05 o 
   7   3   1       36.45       27.55      9.56 o 
   8   3   1      301.33      342.57     21.67 o 
   9   3   1      144.45      133.34     42.34 o 
  10   3   1       65.89       49.49     24.75 o 
 -10   4   1       50.78       42.74     27.72 o 
  -9   4   1       81.64       63.01     22.90 o 
  -8   4   1      233.24      250.07     43.97 o 
  -7   4   1       26.87       13.00      8.50 o 
  -6   4   1       14.80       13.87      8.01 o 
  -5   4   1       18.34        5.87      5.61 o 
  -4   4   1      193.54      203.56     15.94 o 
  -3   4   1     2388.74     2419.34     16.06 o 
  -2   4   1       75.05       97.34      3.78 o 
  -1   4   1       91.88      108.09      3.83 o 
   0   4   1        8.11        7.95      3.25 o 
   1   4   1     1389.09     1254.13     14.28 o 
   2   4   1      920.26      988.55     10.47 o 
   3   4   1      163.04      179.90      4.78 o 
   4   4   1     1005.79     1044.52     16.30 o 
   5   4   1     1169.36     1143.18     19.92 o 
   6   4   1      287.85      311.79     10.84 o 
   7   4   1      268.25      268.86     18.88 o 
   8   4   1       41.10       34.58     10.65 o 
   9   4   1        2.75       15.57      9.06 o 
  10   4   1       71.36       40.62     23.23 o 
 -10   5   1      408.99      536.28     35.35 o 
  -9   5   1      588.63      648.01     22.16 o 
  -8   5   1      131.41      138.76     20.75 o 
  -7   5   1      906.08      969.72     32.63 o 
  -6   5   1     1679.11     1650.89     31.32 o 
  -5   5   1      207.75      246.39     13.06 o 
  -4   5   1      521.14      442.43     10.72 o 
  -3   5   1     6295.79     6184.34     82.65 o 
  -2   5   1      347.27      408.23      7.72 o 
  -1   5   1     4665.18     4087.60     63.21 o 
   0   5   1     5181.31     4718.32     46.01 o 
   1   5   1      682.08      731.25     13.57 o 
   2   5   1     2927.58     2563.00     21.84 o 
   3   5   1    13031.68    12595.02    115.36 o 
   4   5   1     2289.89     2285.18     35.49 o 
   5   5   1     3139.11     3294.91     90.59 o 
   6   5   1     4128.03     4235.76    124.09 o 
   7   5   1       13.87        8.88      8.20 o 
   8   5   1      716.02      742.16     26.58 o 
   9   5   1      568.77      632.45     31.12 o 
  10   5   1        8.97       18.78     23.43 o 
 -10   6   1       93.71       59.03     32.35 o 
  -9   6   1       49.74       50.09     56.38 o 
  -8   6   1      179.16      187.28     48.61 o 
  -7   6   1      998.64      963.29     33.12 o 
  -6   6   1        2.44        1.03      9.78 o 
  -5   6   1     1128.76     1119.47     21.38 o 
  -4   6   1      948.54      904.93     20.86 o 
  -3   6   1       39.35       57.21     13.01 o 
  -2   6   1     5232.93     4712.70     39.84 o 
  -1   6   1    15254.02    14529.87    183.29 o 
   0   6   1     1155.18     1202.65     16.54 o 
   1   6   1     8084.35     7311.73    108.92 o 
   2   6   1     4875.24     4577.44     69.55 o 
   3   6   1      163.07      166.27      5.34 o 
   4   6   1     2562.90     2407.18     30.35 o 
   5   6   1      911.84      922.79     23.35 o 
   6   6   1      280.42      286.56     20.58 o 
   7   6   1     2818.36     2802.64     65.46 o 
   8   6   1      505.24      497.75     18.91 o 
   9   6   1      473.34      405.69     31.88 o 
 -10   7   1      269.81      171.23    116.30 o 
  -9   7   1      160.10      129.71     53.44 o 
  -8   7   1      298.05      291.79     21.27 o 
  -7   7   1        0.31        7.20      7.90 o 
  -6   7   1     1018.95     1060.73     31.34 o 
  -5   7   1       80.72       93.90     21.63 o 
  -4   7   1      161.33      175.25     35.25 o 
  -3   7   1       42.66       41.77     11.49 o 
  -2   7   1      425.15      423.87     10.59 o 
  -1   7   1       99.02      105.45     10.29 o 
   0   7   1     1940.21     2159.05     63.99 o 
   1   7   1      372.13      466.48     20.51 o 
   2   7   1      775.04      812.86     11.92 o 
   3   7   1       18.23       17.81      5.85 o 
   4   7   1      285.81      298.56     11.87 o 
   5   7   1       17.67       24.82     12.38 o 
   6   7   1       95.53      113.61     30.31 o 
   7   7   1       36.05       26.74     11.75 o 
   8   7   1      128.92       95.21     30.70 o 
   9   7   1        7.81        9.91     11.73 o 
  -9   8   1       54.52       62.74     24.01 o 
  -8   8   1       20.05       10.50     14.32 o 
  -7   8   1      241.69      213.18     24.20 o 
  -6   8   1      202.17      189.80     45.36 o 
  -5   8   1       31.72       38.37     11.74 o 
  -4   8   1        1.33        1.15      2.17 o 
  -3   8   1       97.07      112.94     18.98 o 
  -2   8   1      530.31      593.33     13.05 o 
  -1   8   1       76.10      101.75     14.87 o 
   0   8   1     1628.32     1693.49     26.12 o 
   1   8   1       82.25       89.97     17.06 o 
   2   8   1      555.59      536.11     19.16 o 
   3   8   1      164.64      169.05      9.34 o 
   4   8   1      714.04      686.52     13.52 o 
   5   8   1     1735.03     1755.48     62.34 o 
   6   8   1      642.47      671.06     34.45 o 
   7   8   1      172.30      178.09     43.88 o 
   8   8   1      116.93       91.48     23.52 o 
   9   8   1      111.22       73.30     37.58 o 
  -9   9   1      493.83      524.43     49.13 o 
  -8   9   1      220.47      222.70     68.16 o 
  -7   9   1     1967.15     1988.70     57.88 o 
  -6   9   1      866.25      876.23     48.40 o 
  -5   9   1      132.10      128.47     31.11 o 
  -4   9   1     2612.07     2583.18     40.82 o 
  -3   9   1     2389.86     2413.23     82.59 o 
  -2   9   1        3.82        8.06      6.85 o 
  -1   9   1     3526.99     3217.23     52.76 o 
   0   9   1     6860.51     6574.18    163.53 o 
   1   9   1      131.16      160.90     36.55 o 
   2   9   1     4477.00     4204.48     63.85 o 
   3   9   1     9499.87     9204.08    140.41 o 
   4   9   1       77.33       67.22      6.96 o 
   5   9   1      118.13      111.59     23.57 o 
   6   9   1     1890.52     1954.22     67.70 o 
   7   9   1      623.15      693.77     54.64 o 
   8   9   1      919.88      935.66     32.35 o 
   9   9   1      463.87      394.11     83.00 o 
  -9  10   1      182.91      133.39     59.43 o 
  -8  10   1        5.66       10.76     12.64 o 
  -7  10   1     1041.15      993.32     56.64 o 
  -6  10   1      179.09      134.07     30.85 o 
  -5  10   1      407.50      402.22     21.03 o 
  -4  10   1        9.98        9.34      6.55 o 
  -3  10   1        7.40       10.23      7.68 o 
  -2  10   1     2091.72     2171.52     36.13 o 
  -1  10   1       49.94       46.71     11.46 o 
   0  10   1      170.08      175.19     38.87 o 
   1  10   1       21.75       23.94     10.69 o 
   2  10   1        5.03        6.60      8.78 o 
   3  10   1       29.44       20.94      8.25 o 
   4  10   1      525.36      484.58     29.55 o 
   5  10   1      167.87      170.67     41.55 o 
   6  10   1      528.12      520.95     26.30 o 
   7  10   1        7.84       14.89     12.69 o 
   8  10   1      136.25       92.60     31.72 o 
  -8  11   1      146.62      142.81     55.40 o 
  -7  11   1        9.50        8.46     13.24 o 
  -6  11   1      471.14      424.79     36.05 o 
  -5  11   1      113.41      103.26     32.28 o 
  -4  11   1        6.83        6.67      6.60 o 
  -3  11   1       41.66       53.99     16.38 o 
  -2  11   1      645.01      646.43     21.45 o 
  -1  11   1      805.49      834.11     26.51 o 
   0  11   1      188.30      209.07     40.91 o 
   1  11   1      389.24      425.99     18.66 o 
   2  11   1        5.77        8.15      8.97 o 
   3  11   1     1028.73      965.16     39.80 o 
   4  11   1        0.44       -0.95      5.57 o 
   5  11   1      121.32      149.20     28.55 o 
   6  11   1        0.38        8.89     10.56 o 
   7  11   1        3.57      -12.98     23.28 o 
   8  11   1        4.66       10.79      9.33 o 
  -8  12   1       80.48       74.43     39.24 o 
  -7  12   1        6.18        8.38     19.70 o 
  -6  12   1      140.57      105.93     29.12 o 
  -5  12   1       58.75       38.82     17.40 o 
  -4  12   1        0.73       -1.47     14.88 o 
  -3  12   1      245.23      214.48     47.70 o 
  -2  12   1       20.77       24.37     14.11 o 
  -1  12   1        5.85        8.96     12.21 o 
   0  12   1       17.93        0.13     18.50 o 
   1  12   1      625.77      574.19     27.55 o 
   2  12   1      148.96      137.80     29.86 o 
   3  12   1        0.73        6.12      6.87 o 
   4  12   1      245.34      219.88     62.05 o 
   5  12   1       17.05       16.66     17.52 o 
   6  12   1       57.00       40.83     18.80 o 
   7  12   1        2.29       -6.41     20.14 o 
  -7  13   1      605.98      470.79     69.67 o 
  -6  13   1      941.16      862.53     57.64 o 
  -5  13   1       52.84       62.49     23.09 o 
  -4  13   1     1396.81     1298.29     82.12 o 
  -3  13   1      439.97      490.18     22.43 o 
  -2  13   1        2.58       20.10     14.50 o 
  -1  13   1     1656.37     1763.44     44.07 o 
   0  13   1      284.27      305.89     75.81 o 
   1  13   1       16.91       10.50     16.63 o 
   2  13   1      358.69      362.02     21.47 o 
   3  13   1     2239.57     2226.07     59.27 o 
   4  13   1       95.64      105.74     31.67 o 
   5  13   1      316.85      261.66     73.44 o 
   6  13   1      837.45      827.14     76.35 o 
   7  13   1        7.77       11.65     11.97 o 
  -7  14   1        4.04      -14.59     20.15 o 
  -6  14   1      226.10      137.51     47.88 o 
  -5  14   1      130.37      110.49     38.25 o 
  -4  14   1      156.17      130.01     39.11 o 
  -3  14   1      100.41       66.25     29.86 o 
  -2  14   1        6.61       -7.01     20.07 o 
  -1  14   1      129.89      183.19     46.74 o 
   0  14   1      162.15      134.71     35.02 o 
   1  14   1        9.83       16.28     15.09 o 
   2  14   1       78.29       89.75     29.17 o 
   3  14   1        1.26        5.56     14.45 o 
   4  14   1       50.40       35.04     15.98 o 
   5  14   1       49.20       31.49     19.77 o 
   6  14   1      169.26      126.79     49.96 o 
  -6  15   1      618.14      629.47     55.83 o 
  -5  15   1       55.25       37.07     16.77 o 
  -4  15   1       13.67       -3.56     17.25 o 
  -3  15   1      176.74      178.37     48.94 o 
  -2  15   1      172.85      141.69     40.12 o 
  -1  15   1      643.59      747.73     29.62 o 
   0  15   1      294.00      375.38     27.84 o 
   1  15   1        0.67        4.29     12.61 o 
   2  15   1       63.32       91.12     24.02 o 
   3  15   1      882.25      980.27     32.66 o 
   4  15   1       24.98       21.48     20.29 o 
   5  15   1       10.46       -9.77     25.06 o 
   6  15   1      316.12      242.71     97.37 o 
  -5  16   1      149.51       80.39     41.91 o 
  -4  16   1       19.95       26.25     11.93 o 
  -3  16   1       99.42       75.32     23.78 o 
  -2  16   1      216.44      167.78     48.63 o 
  -1  16   1       85.97       73.02     26.27 o 
   0  16   1      253.51      285.31     35.50 o 
   1  16   1      311.73      267.82     62.33 o 
   2  16   1      255.84      209.88     60.21 o 
   3  16   1       10.67       13.06     23.93 o 
   4  16   1      115.93       41.40     28.53 o 
   5  16   1      649.87      640.75     69.96 o 
  -4  17   1        1.12        2.64     15.50 o 
  -3  17   1      153.25      118.13     40.29 o 
  -2  17   1        8.25       -5.69     17.35 o 
  -1  17   1       18.67       30.48     16.66 o 
   0  17   1       78.82       75.21     24.41 o 
   1  17   1       22.00        4.32     16.30 o 
   2  17   1       31.20       23.09     20.23 o 
   3  17   1       22.32       21.83     13.48 o 
  -2  18   1       60.72       58.40     26.62 o 
  -1  18   1       38.47       24.57     30.76 o 
   0  18   1       43.90       37.08     22.09 o 
   1  18   1       10.51       12.76     15.76 o 
   2  18   1        4.67        1.32     21.37 o 
  -9   0   2      169.55      154.91     53.51 o 
  -8   0   2      389.27      377.41     17.62 o 
  -7   0   2     5216.50     5044.21     77.80 o 
  -6   0   2      165.20      156.62      8.83 o 
  -5   0   2      275.03      230.27      9.06 o 
  -4   0   2     3897.48     3290.87     22.42 o 
  -3   0   2    10906.88    10052.76    119.31 o 
  -2   0   2     9981.40     9436.58    123.21 o 
   1   0   2     1752.60     1782.75     18.41 o 
   3   0   2     6238.11     5798.28     72.08 o 
   4   0   2      636.39      600.04      9.13 o 
   5   0   2     2342.01     2285.46     45.86 o 
   6   0   2     3404.53     3440.77     73.27 o 
   7   0   2      168.24       93.15     42.20 o 
   8   0   2     1317.85     1435.20     44.17 o 
   9   0   2     1163.70     1083.10    100.73 o 
  10   0   2      251.52      309.78     83.08 o 
  -9   1   2        6.08        7.65      5.38 o 
  -8   1   2      254.44      266.24     15.56 o 
  -7   1   2       37.91       33.62      8.29 o 
  -6   1   2       15.21        8.83      4.98 o 
  -5   1   2     1644.76     1616.10     21.26 o 
  -4   1   2      239.07      245.61      4.65 o 
  -3   1   2      205.40      222.67      2.89 o 
  -2   1   2      194.27      197.52      2.15 o 
  -1   1   2      692.35      557.33      5.71 o 
   0   1   2     4191.98     3771.90     22.30 o 
   1   1   2       50.40       55.02      2.80 o 
   2   1   2      314.08      308.23      3.99 o 
   3   1   2      106.70      105.98      3.70 o 
   4   1   2      281.38      251.75      4.81 o 
   5   1   2        2.07        1.34      3.58 o 
   6   1   2      320.50      329.11      7.76 o 
   7   1   2      115.41      133.70     12.58 o 
   8   1   2       35.20       31.16     11.31 o 
   9   1   2      266.90      255.52     84.42 o 
  10   1   2       60.24       55.51     37.89 o 
 -10   2   2       23.22       18.87     14.74 o 
  -9   2   2       10.56        7.87      8.43 o 
  -8   2   2       76.08       73.19     17.41 o 
  -7   2   2      735.23      784.74     14.48 o 
  -6   2   2       34.99       31.92      7.25 o 
  -5   2   2      412.97      433.01      6.07 o 
  -4   2   2      260.31      304.76      5.60 o 
  -3   2   2      144.24      142.83      2.71 o 
  -2   2   2        7.04       10.88      1.91 o 
  -1   2   2     2917.11     2490.78     26.05 o 
   0   2   2     2984.50     2640.25     18.06 o 
   1   2   2     5580.39     5249.02     78.48 o 
   2   2   2     1026.10     1089.47     15.12 o 
   3   2   2      302.21      300.53      5.74 o 
   4   2   2      483.73      546.07      9.86 o 
   5   2   2      246.94      266.12      6.60 o 
   6   2   2      336.54      387.05     14.19 o 
   7   2   2      193.07      178.27     10.16 o 
   8   2   2       11.98        7.79     10.18 o 
   9   2   2        2.49       -4.48     15.93 o 
  10   2   2       46.04       40.36     19.71 o 
 -10   3   2       10.82        5.47     19.23 o 
  -9   3   2      325.08      334.16     15.56 o 
  -8   3   2     1136.16     1219.16     35.34 o 
  -7   3   2      250.58      244.89     18.30 o 
  -6   3   2      325.36      327.28      7.22 o 
  -5   3   2      908.36      836.88     17.38 o 
  -4   3   2     3527.48     3702.72     47.28 o 
  -3   3   2     3539.36     3341.32     25.77 o 
  -2   3   2      719.82      677.19      5.76 o 
  -1   3   2      193.92      174.36      3.11 o 
   0   3   2     2644.03     2384.79     18.24 o 
   1   3   2     3815.26     3487.92     40.76 o 
   2   3   2     1265.54     1365.45     12.78 o 
   3   3   2     5139.40     4968.43     31.97 o 
   4   3   2     2539.51     2389.71     42.82 o 
   5   3   2       77.36       85.05      3.78 o 
   6   3   2       26.98       23.30      5.14 o 
   7   3   2     1234.72     1358.53     32.04 o 
   8   3   2       25.86       30.29     13.08 o 
   9   3   2       80.68       77.62     28.09 o 
  10   3   2       62.57       51.90     16.39 o 
 -10   4   2      982.72     1001.41     45.68 o 
  -9   4   2      618.10      687.82     25.86 o 
  -8   4   2       13.69        8.74      9.41 o 
  -7   4   2     5008.68     4706.92    106.94 o 
  -6   4   2     1337.95     1328.73     21.85 o 
  -5   4   2     1925.15     2030.40     48.87 o 
  -4   4   2     6287.01     5658.26     74.52 o 
  -3   4   2     4714.07     4325.99     47.12 o 
  -2   4   2     4297.81     3767.93     46.28 o 
   0   4   2     7349.61     6869.36     48.80 o 
   1   4   2      411.40      402.66      8.45 o 
   2   4   2    10520.19     9695.05     62.27 o 
   3   4   2      956.02      841.31     13.29 o 
   4   4   2        8.23       18.65      5.38 o 
   5   4   2     3314.62     3132.00     39.84 o 
   6   4   2     3890.48     3762.80     48.77 o 
   7   4   2     1748.28     1667.55     37.88 o 
   8   4   2      696.82      751.70     23.36 o 
   9   4   2      817.28      871.18     40.16 o 
  10   4   2       14.12        6.49     13.44 o 
 -10   5   2      332.13      288.66     34.44 o 
  -9   5   2      763.52      844.79     27.89 o 
  -8   5   2      371.65      370.87     18.21 o 
  -7   5   2      164.57      174.09     39.48 o 
  -6   5   2      106.97      112.87     24.25 o 
  -5   5   2      521.29      510.58     10.91 o 
  -4   5   2      768.69      790.15     18.74 o 
  -3   5   2       34.91       48.00      3.57 o 
  -2   5   2      390.02      395.40      7.45 o 
  -1   5   2       11.98       16.13      3.83 o 
   0   5   2      584.31      672.19     10.26 o 
   1   5   2      497.48      590.02     10.05 o 
   2   5   2     1862.58     1909.55     29.74 o 
   3   5   2      633.39      649.29     10.68 o 
   4   5   2       81.44       77.82      4.06 o 
   5   5   2      738.38      745.28     16.02 o 
   6   5   2       28.01        9.04      8.29 o 
   7   5   2        3.04       10.09      9.15 o 
   8   5   2      210.46      217.70     41.53 o 
   9   5   2       32.34       29.69     18.83 o 
 -10   6   2        7.19        4.77     11.31 o 
  -9   6   2       79.10       70.77     31.17 o 
  -8   6   2        9.74        5.99     10.09 o 
  -7   6   2      104.56       79.70     18.09 o 
  -6   6   2       41.85       34.92     11.06 o 
  -5   6   2       22.77       27.04      9.24 o 
  -4   6   2        3.66        9.62      7.70 o 
  -3   6   2       29.01       37.59      6.35 o 
  -2   6   2     1081.62     1282.11     25.49 o 
  -1   6   2        5.38        7.10      4.42 o 
   0   6   2      428.07      542.36     15.11 o 
   1   6   2      193.06      268.62     10.79 o 
   2   6   2      892.38      922.69     20.45 o 
   3   6   2      408.86      449.99     11.08 o 
   4   6   2      105.08      107.49      4.78 o 
   5   6   2      159.58      169.13      8.28 o 
   6   6   2       82.40       83.67     21.47 o 
   7   6   2      119.73      118.49     34.81 o 
   8   6   2       21.47       16.00     12.08 o 
   9   6   2      211.36      209.61     35.29 o 
 -10   7   2        3.30        8.44     11.14 o 
  -9   7   2      954.39     1057.08     60.35 o 
  -8   7   2     2629.84     2646.17     56.69 o 
  -7   7   2       22.49        7.76      7.86 o 
  -6   7   2     2720.24     2773.86     35.54 o 
  -5   7   2     4871.03     4724.14     72.13 o 
  -4   7   2      215.68      173.27     16.77 o 
  -3   7   2     4120.48     3828.14     58.32 o 
  -2   7   2     3452.08     3158.85     65.59 o 
  -1   7   2      545.52      609.55     12.63 o 
   0   7   2     4806.56     4383.70     58.81 o 
   1   7   2    12031.95    11236.56    119.99 o 
   2   7   2      682.75      679.27     12.56 o 
   3   7   2     6257.81     5792.47    139.58 o 
   4   7   2     3893.78     3720.69     89.99 o 
   5   7   2      777.45      808.73     27.61 o 
   6   7   2      114.39      131.30     27.39 o 
   7   7   2     1674.96     1760.68     44.03 o 
   8   7   2      151.53      156.19     41.56 o 
   9   7   2      578.61      579.85     32.67 o 
  -9   8   2      228.94      184.23     71.30 o 
  -8   8   2      366.95      339.23     21.37 o 
  -7   8   2      211.01      181.32     43.34 o 
  -6   8   2      526.93      508.28     23.28 o 
  -5   8   2      610.58      563.63     21.38 o 
  -4   8   2     1231.48     1191.92     16.02 o 
  -3   8   2      875.86      876.68     13.69 o 
  -2   8   2      155.09      161.27     10.46 o 
  -1   8   2     2046.79     1985.73     30.56 o 
   0   8   2     1513.97     1423.52     25.00 o 
   1   8   2        3.90       -7.09     10.92 o 
   2   8   2      184.18      167.76      8.76 o 
   3   8   2       79.25       67.45     14.34 o 
   4   8   2      107.80      111.36      9.54 o 
   5   8   2      754.75      753.32     30.06 o 
   6   8   2        3.80       11.58      9.43 o 
   7   8   2       92.39       90.04     26.81 o 
   8   8   2       69.08       55.03     19.59 o 
   9   8   2      184.23      146.53     63.81 o 
  -9   9   2       95.46       68.26     44.17 o 
  -8   9   2       53.21       42.75     17.59 o 
  -7   9   2      116.20      124.64     26.82 o 
  -6   9   2        0.80        6.75     10.99 o 
  -5   9   2       71.79       71.41     15.57 o 
  -4   9   2     1264.24     1272.52     20.53 o 
  -3   9   2        0.50        4.54      3.39 o 
  -2   9   2       25.45       36.84      9.08 o 
  -1   9   2      440.75      485.45     16.55 o 
   0   9   2        1.64       14.52     12.00 o 
   1   9   2       50.37       55.34     17.00 o 
   2   9   2        3.34       -2.30     14.51 o 
   3   9   2      133.12      154.11      8.14 o 
   4   9   2      100.12       83.07      8.17 o 
   5   9   2      269.49      262.62     27.74 o 
   6   9   2        5.46       12.04     13.10 o 
   7   9   2       10.04       12.21     10.57 o 
   8   9   2      210.47      177.12     60.13 o 
  -9  10   2       11.38       26.28     33.90 o 
  -8  10   2      187.01      140.37     44.32 o 
  -7  10   2       54.54       59.19     17.06 o 
  -6  10   2      431.99      339.27     27.99 o 
  -5  10   2     1244.22     1174.36     31.24 o 
  -4  10   2       67.77       66.34     16.44 o 
  -3  10   2        1.13       10.27      6.65 o 
  -2  10   2      210.86      215.06     41.48 o 
  -1  10   2      286.76      273.19     20.35 o 
   0  10   2        5.96       12.91     10.61 o 
   1  10   2       58.36       57.44     20.30 o 
   2  10   2       12.55       17.78      8.27 o 
   3  10   2       80.87       64.95     20.83 o 
   4  10   2       36.34       29.02     11.57 o 
   5  10   2      317.10      238.89     36.81 o 
   6  10   2       42.20       23.00     16.11 o 
   7  10   2       17.57       31.44     14.27 o 
   8  10   2       35.12       18.59     25.23 o 
  -8  11   2      946.76      928.35     76.34 o 
  -7  11   2       61.88       57.60     14.84 o 
  -6  11   2      899.26      887.35     52.24 o 
  -5  11   2     2059.89     1982.55     67.24 o 
  -4  11   2      175.58      137.09     22.67 o 
  -3  11   2     3423.80     3461.52    151.71 o 
  -2  11   2      343.39      377.08     24.88 o 
  -1  11   2       74.88       42.37     18.17 o 
   0  11   2     5855.01     5911.57    109.82 o 
   1  11   2      798.96      751.74     39.78 o 
   2  11   2      449.41      484.12     18.66 o 
   3  11   2      574.48      544.35     27.28 o 
   4  11   2     2821.33     2831.04    151.57 o 
   5  11   2      498.80      500.85     28.98 o 
   6  11   2       23.73       24.52     15.30 o 
   7  11   2      690.91      699.12     28.08 o 
   8  11   2      108.42       87.70     38.68 o 
  -8  12   2       55.02       61.54     36.48 o 
  -7  12   2      205.59      141.83     45.35 o 
  -6  12   2       10.49        5.87     12.24 o 
  -5  12   2      153.95      146.37     38.55 o 
  -4  12   2       11.48       12.77     13.74 o 
  -3  12   2     2025.09     1952.93     93.10 o 
  -2  12   2      598.25      570.19     20.92 o 
  -1  12   2       14.82       11.21     10.20 o 
   0  12   2       76.07       64.93     16.32 o 
   1  12   2     1208.32     1091.45     42.25 o 
   2  12   2      111.69      107.81     25.46 o 
   3  12   2     1537.92     1522.04     44.45 o 
   4  12   2      133.12      146.15     46.26 o 
   5  12   2       53.20       47.53     21.39 o 
   6  12   2       39.79       43.19     16.82 o 
   7  12   2       98.40       67.16     24.40 o 
  -7  13   2       25.99       32.64     15.77 o 
  -6  13   2       40.25       45.50     16.25 o 
  -5  13   2      332.56      373.93     29.83 o 
  -4  13   2      118.07       98.08     28.62 o 
  -3  13   2       71.14       86.38     26.53 o 
  -2  13   2        6.61       22.14     13.20 o 
  -1  13   2        0.55       -5.10     14.42 o 
   0  13   2      373.99      401.57     23.75 o 
   1  13   2      755.18      892.62     64.55 o 
   2  13   2        8.44       -0.72     14.93 o 
   3  13   2      358.60      349.70     22.91 o 
   4  13   2      295.98      287.28     81.49 o 
   5  13   2       48.20       52.97     22.89 o 
   6  13   2       10.18        3.48     13.42 o 
   7  13   2      115.11       93.09     39.11 o 
  -7  14   2      194.72      157.60     59.52 o 
  -6  14   2       44.19       30.38     18.48 o 
  -5  14   2        9.98        7.02     15.32 o 
  -4  14   2      599.18      547.53     30.05 o 
  -3  14   2       39.41       17.31     12.57 o 
  -2  14   2      518.50      552.11     29.13 o 
  -1  14   2      485.71      469.13     26.85 o 
   0  14   2       20.54       16.96     14.48 o 
   1  14   2      114.32       92.10     21.76 o 
   2  14   2       55.23       45.18     14.46 o 
   3  14   2      287.78      231.78     64.96 o 
   4  14   2       35.34       44.54     19.84 o 
   5  14   2      138.53       95.39     38.12 o 
   6  14   2       98.48       58.17     31.00 o 
  -6  15   2      180.18      130.71     46.44 o 
  -5  15   2      724.90      707.79     53.82 o 
  -4  15   2       36.83       19.16     16.26 o 
  -3  15   2      471.91      502.66     28.90 o 
  -2  15   2      483.92      422.60     26.90 o 
  -1  15   2        0.86       -3.57     19.44 o 
   0  15   2      449.36      492.79     32.49 o 
   1  15   2      715.52      752.44     35.59 o 
   2  15   2        5.47       19.80     12.45 o 
   3  15   2      625.47      665.72     34.17 o 
   4  15   2      135.04      105.79     41.45 o 
   5  15   2        4.43       10.45     19.05 o 
  -5  16   2       69.25       60.01     25.86 o 
  -4  16   2        2.30       -0.02     15.24 o 
  -3  16   2        3.89       -0.47     18.97 o 
  -2  16   2       45.94       34.95     17.36 o 
  -1  16   2       10.97       11.78     11.64 o 
   0  16   2       37.72       31.75     16.10 o 
   1  16   2       16.58        7.27     12.51 o 
   2  16   2       23.35       15.43     18.06 o 
   3  16   2      211.85      185.57     63.04 o 
   4  16   2       28.72       10.70     18.62 o 
  -4  17   2       88.44       67.83     37.74 o 
  -3  17   2        4.69       -1.80     16.81 o 
  -2  17   2       13.21       31.47     15.66 o 
  -1  17   2      138.74      142.80     41.27 o 
   0  17   2      488.21      649.52     33.89 o 
   1  17   2      138.71      120.31     29.17 o 
   2  17   2       42.42       36.79     17.27 o 
   3  17   2       48.18       44.22     24.37 o 
  -2  18   2        5.42        8.94     17.76 o 
  -1  18   2     1010.66     1130.35     40.03 o 
   0  18   2      433.02      445.33     25.71 o 
   1  18   2      899.82      991.91     36.85 o 
  -9   1   3      219.19      214.19     19.61 o 
  -8   1   3      115.02      112.44     23.82 o 
  -7   1   3      199.04      214.55      8.17 o 
  -6   1   3     1074.24     1096.59     14.57 o 
  -5   1   3       25.72       37.90      5.20 o 
  -4   1   3     4787.56     4686.50     42.69 o 
  -3   1   3      156.09      155.98      2.98 o 
  -2   1   3     1576.24     1563.55     12.79 o 
  -1   1   3       51.50       49.48      2.24 o 
   0   1   3    15768.96    14989.17    361.99 o 
   1   1   3     8095.97     7757.50     63.51 o 
   2   1   3     4297.81     4084.60     63.25 o 
   3   1   3      139.57      137.26      4.97 o 
   4   1   3      613.68      607.18      8.65 o 
   5   1   3     1010.60     1082.89     13.48 o 
   6   1   3        0.76        5.33      3.06 o 
   7   1   3      608.52      668.10     22.05 o 
   8   1   3      354.80      372.40     23.31 o 
   9   1   3      181.69      139.02     40.87 o 
  10   1   3      181.45      163.20     87.85 o 
 -10   2   3      153.65      133.07     81.30 o 
  -9   2   3     1784.53     1847.22     32.32 o 
  -8   2   3      810.95      792.57     22.83 o 
  -7   2   3      557.27      583.31     11.36 o 
  -6   2   3     5869.09     5691.88     76.12 o 
  -5   2   3     6719.60     6637.51     61.93 o 
  -4   2   3     3841.59     3729.61     43.69 o 
  -3   2   3     9288.39     7977.26     40.32 o 
  -2   2   3    11931.08    10836.38     93.30 o 
  -1   2   3       35.87       34.67      3.07 o 
   1   2   3     5481.27     4759.35     36.37 o 
   2   2   3     1432.50     1438.74     19.79 o 
   3   2   3    11135.82     9927.79     80.73 o 
   4   2   3     4840.47     4498.21     42.76 o 
   5   2   3        7.72        9.42      3.56 o 
   6   2   3     7839.04     7741.76     96.42 o 
   7   2   3     1195.62     1257.80     27.34 o 
   8   2   3       39.48       24.38     16.74 o 
   9   2   3      473.43      453.58     68.38 o 
  10   2   3      564.43      673.53     40.58 o 
 -10   3   3       11.34       -3.40     31.67 o 
  -9   3   3      620.36      637.92     25.52 o 
  -8   3   3        0.83       10.99      7.56 o 
  -7   3   3       17.13       17.14      6.88 o 
  -6   3   3      224.37      214.41      7.22 o 
  -5   3   3      205.96      197.13      4.98 o 
  -4   3   3      821.27      835.53      9.00 o 
  -3   3   3       24.48       33.04      4.93 o 
  -2   3   3      568.16      621.99      8.65 o 
  -1   3   3      303.20      354.29      4.20 o 
   0   3   3      124.41      139.57      3.56 o 
   1   3   3     3353.13     3157.68     23.44 o 
   2   3   3      195.64      200.32      6.23 o 
   3   3   3     1522.01     1616.89     22.90 o 
   4   3   3       20.96       14.17      3.41 o 
   5   3   3      181.37      180.38      6.16 o 
   6   3   3     3039.95     3133.72     42.74 o 
   7   3   3       21.53       29.80      9.61 o 
   8   3   3       81.83       94.88     29.27 o 
   9   3   3      281.19      288.05     34.30 o 
 -10   4   3      164.34      152.98     96.40 o 
  -9   4   3       81.63       67.51     28.29 o 
  -8   4   3        0.70        1.32     11.12 o 
  -7   4   3       48.12       46.66     11.20 o 
  -6   4   3      559.89      524.65     10.71 o 
  -5   4   3       30.85       27.51      6.81 o 
  -4   4   3       18.64       20.03      4.59 o 
  -3   4   3      169.47      180.65      4.49 o 
  -2   4   3      179.86      218.39      5.05 o 
  -1   4   3     3437.27     3226.92     25.27 o 
   0   4   3       83.61       75.17      5.22 o 
   1   4   3     1138.27     1258.69     21.11 o 
   2   4   3      331.28      396.01     11.70 o 
   3   4   3     1471.06     1531.43     17.15 o 
   4   4   3      189.06      191.01      5.02 o 
   5   4   3        5.46        5.83      3.81 o 
   6   4   3      135.80      130.84      9.36 o 
   7   4   3       10.27       15.37     10.16 o 
   8   4   3      137.83      146.26     42.24 o 
   9   4   3        4.83        7.85     12.44 o 
 -10   5   3      489.24      539.69     51.60 o 
  -9   5   3       19.39       23.40     13.65 o 
  -8   5   3     1249.58     1314.58     30.16 o 
  -7   5   3     2915.44     3037.58     74.26 o 
  -6   5   3      256.82      254.52      8.92 o 
  -5   5   3     2277.63     2346.61     35.60 o 
  -4   5   3     3942.20     3904.38     61.07 o 
  -3   5   3       11.99       11.74      3.87 o 
  -2   5   3     3841.18     3480.57     24.30 o 
  -1   5   3     6093.89     5560.64     42.02 o 
   0   5   3      770.55      941.10     13.80 o 
   1   5   3     4778.07     4455.80     45.03 o 
   2   5   3     7990.10     7528.74    146.89 o 
   3   5   3      969.82     1022.60     15.48 o 
   4   5   3     1086.37     1163.83     17.68 o 
   5   5   3     2764.75     2835.24     48.44 o 
   6   5   3       75.28       75.67     16.31 o 
   7   5   3      186.09      188.99     37.95 o 
   8   5   3      582.90      609.33     23.81 o 
   9   5   3        0.81       11.33     13.07 o 
 -10   6   3       24.27       39.24     26.23 o 
  -9   6   3      447.09      442.33     27.08 o 
  -8   6   3      330.17      328.05     21.64 o 
  -7   6   3      189.89      188.58     43.34 o 
  -6   6   3     1037.23     1057.95     21.51 o 
  -5   6   3     1492.64     1539.87     22.22 o 
  -4   6   3      172.80      159.39      9.44 o 
  -3   6   3     9654.72     9427.32    109.10 o 
  -2   6   3     4435.49     4116.10     81.35 o 
  -1   6   3        5.99       11.29      4.21 o 
   0   6   3     9005.00     8344.93    126.42 o 
   1   6   3      823.41      669.45     14.73 o 
   2   6   3      629.68      663.64     13.04 o 
   3   6   3     3006.60     2840.66     83.91 o 
   4   6   3      735.93      716.83     13.19 o 
   5   6   3     2432.19     2517.86     73.24 o 
   6   6   3     1512.56     1575.37     43.56 o 
   7   6   3       10.04       19.59      8.64 o 
   8   6   3        2.64       -4.24     13.85 o 
   9   6   3       11.73       19.92     16.16 o 
 -10   7   3       34.59       59.08     35.36 o 
  -9   7   3      282.74      232.66     83.58 o 
  -8   7   3      185.02      169.26     41.83 o 
  -7   7   3       10.09        5.85     11.21 o 
  -6   7   3     1254.62     1267.79     35.76 o 
  -5   7   3       39.51       38.65     11.44 o 
  -4   7   3      294.59      320.66      6.48 o 
  -3   7   3       61.22       69.80     12.01 o 
  -2   7   3      372.65      418.32     10.06 o 
  -1   7   3      140.61      177.96      9.10 o 
   0   7   3      198.94      236.50     15.30 o 
   1   7   3      611.99      710.39     39.85 o 
   2   7   3       29.22       26.76      7.37 o 
   3   7   3      102.39       94.19      6.65 o 
   4   7   3       24.69       26.18      6.13 o 
   5   7   3       11.40       16.25      8.89 o 
   6   7   3      518.51      516.58     20.96 o 
   7   7   3       41.74       50.77     18.78 o 
   8   7   3        7.59        5.22     13.01 o 
   9   7   3      245.51      196.72     78.14 o 
  -9   8   3       17.44        5.21     14.41 o 
  -8   8   3        6.91       -8.76     19.99 o 
  -7   8   3      370.23      352.92     22.47 o 
  -6   8   3      506.25      469.64     17.55 o 
  -5   8   3      780.73      709.22     16.45 o 
  -4   8   3        1.31       -0.16      4.92 o 
  -3   8   3       24.26       28.57      7.73 o 
  -2   8   3      560.88      593.63     16.96 o 
  -1   8   3     1304.10     1477.18     24.62 o 
   0   8   3     1012.34     1103.49     31.27 o 
   1   8   3      445.84      476.70     27.35 o 
   2   8   3      742.83      806.43     22.47 o 
   3   8   3      101.87      113.22      8.65 o 
   4   8   3       11.31       10.32      3.98 o 
   5   8   3      836.63      872.74     33.32 o 
   6   8   3       72.01       50.96     17.26 o 
   7   8   3       50.43       36.43     11.60 o 
   8   8   3        6.04        7.16     16.19 o 
   9   8   3        1.06       16.27     12.25 o 
  -9   9   3       64.05       49.58     19.18 o 
  -8   9   3     1308.94     1393.15     39.97 o 
  -7   9   3     1532.89     1507.86     42.42 o 
  -6   9   3      149.63      106.64     19.26 o 
  -5   9   3       43.71       25.82     14.55 o 
  -4   9   3     7851.79     7512.27     93.78 o 
  -3   9   3       32.73       25.54      6.31 o 
  -2   9   3     2509.55     2587.46     36.54 o 
  -1   9   3     2918.41     2938.16     68.63 o 
   0   9   3      711.08      678.59     17.66 o 
   1   9   3     6558.75     6412.35    139.26 o 
   2   9   3     9843.58     8936.33    133.38 o 
   3   9   3      722.05      705.83     25.91 o 
   4   9   3     2383.49     2266.99     67.19 o 
   5   9   3     1332.47     1370.67     46.60 o 
   6   9   3      404.33      405.38     24.91 o 
   7   9   3       82.90       80.15     25.58 o 
   8   9   3      433.88      513.47     35.56 o 
  -9  10   3        2.80       -4.27     25.11 o 
  -8  10   3       66.46       72.26     27.96 o 
  -7  10   3      588.97      566.13     19.49 o 
  -6  10   3        8.76       12.78     11.78 o 
  -5  10   3     1034.51     1011.49     38.66 o 
  -4  10   3      368.16      378.42     24.70 o 
  -3  10   3      268.40      282.24     14.69 o 
  -2  10   3     2331.90     2393.05     49.76 o 
  -1  10   3      180.61      192.48     33.28 o 
   0  10   3      238.37      293.35     16.61 o 
   1  10   3      572.04      589.32     20.20 o 
   2  10   3      745.58      794.99     31.14 o 
   3  10   3       31.16       23.38      9.51 o 
   4  10   3      292.91      294.09     26.08 o 
   5  10   3       42.44       61.37     16.61 o 
   6  10   3     1251.64     1202.33     31.78 o 
   7  10   3        5.41       22.23     19.24 o 
   8  10   3      195.14      157.12     53.54 o 
  -8  11   3       32.96       18.18     18.08 o 
  -7  11   3      276.21      256.74     24.45 o 
  -6  11   3       23.75       27.09     14.22 o 
  -5  11   3       60.88       46.07     13.13 o 
  -4  11   3       42.73       61.44     15.65 o 
  -3  11   3       27.98       27.00     11.58 o 
  -2  11   3      112.51      107.12     25.86 o 
  -1  11   3      759.96      801.33     27.75 o 
   0  11   3        2.03       16.54      8.61 o 
   1  11   3     2999.57     3203.37     65.44 o 
   2  11   3        9.81       12.11      7.53 o 
   3  11   3       87.81       78.20     19.19 o 
   4  11   3       23.58       17.07     20.48 o 
   5  11   3      182.47      177.53     60.99 o 
   6  11   3       85.16       77.01     26.97 o 
   7  11   3        8.56        8.54     14.42 o 
  -8  12   3      184.09      158.73     69.91 o 
  -7  12   3        8.37       13.51     16.29 o 
  -6  12   3       20.02       14.40     14.16 o 
  -5  12   3       94.10       58.66     20.77 o 
  -4  12   3       23.06       19.62      9.58 o 
  -3  12   3       30.66       20.86      9.73 o 
  -2  12   3     1214.65     1068.49     33.58 o 
  -1  12   3       13.38       24.26     12.29 o 
   0  12   3      994.26      961.53     36.33 o 
   1  12   3      169.50      182.42     33.27 o 
   2  12   3       37.70       37.69     14.07 o 
   3  12   3      263.51      214.32     48.59 o 
   4  12   3       47.09       55.44     21.52 o 
   5  12   3        1.68       12.91     17.78 o 
   6  12   3       56.31       43.42     18.33 o 
   7  12   3       83.13       65.62     22.14 o 
  -7  13   3     1311.92     1358.26     57.22 o 
  -6  13   3       40.85       34.91     18.71 o 
  -5  13   3      281.14      288.59     68.40 o 
  -4  13   3     1048.55     1040.19     71.54 o 
  -3  13   3      351.80      354.47     22.96 o 
  -2  13   3      855.70      938.71     31.20 o 
  -1  13   3     1862.00     2124.50     96.07 o 
   0  13   3       72.29       61.99     16.97 o 
   1  13   3     2182.52     2230.21     50.43 o 
   2  13   3     1370.50     1439.67     71.08 o 
   3  13   3      176.28      156.50     39.77 o 
   4  13   3      100.91       91.90     25.15 o 
   5  13   3      976.64      914.18     79.52 o 
   6  13   3      164.46      131.49     51.28 o 
  -7  14   3      370.59      441.19     57.08 o 
  -6  14   3       95.99       85.48     28.90 o 
  -5  14   3       39.63       54.63     19.44 o 
  -4  14   3        0.17        3.83     13.51 o 
  -3  14   3       29.83       28.94     10.92 o 
  -2  14   3      117.32      116.39     31.56 o 
  -1  14   3       41.56       25.17     14.74 o 
   0  14   3       20.92       15.22      9.81 o 
   1  14   3       99.41       96.49     24.13 o 
   2  14   3       12.46       13.49      7.17 o 
   3  14   3        8.51       -2.28     17.59 o 
   4  14   3      377.92      276.78     91.30 o 
   5  14   3      988.18      961.14     98.47 o 
   6  14   3       70.29       46.13     20.57 o 
  -6  15   3       15.89       37.84     20.54 o 
  -5  15   3       12.56        7.88     12.84 o 
  -4  15   3      586.37      685.77     36.34 o 
  -3  15   3      390.42      257.65     71.59 o 
  -2  15   3      108.75      141.75     38.66 o 
  -1  15   3       40.79       27.70     14.84 o 
   0  15   3        0.12        4.43      9.71 o 
   1  15   3      256.59      350.08     35.22 o 
   2  15   3      593.10      667.04     31.26 o 
   3  15   3        5.72      -10.37     22.80 o 
   4  15   3       31.90       14.74     16.75 o 
   5  15   3      479.69      422.00     38.71 o 
  -5  16   3      147.24       54.11     25.55 o 
  -4  16   3        3.29        1.86     18.74 o 
  -3  16   3      492.43      503.94     26.34 o 
  -2  16   3      165.49      115.92     36.66 o 
  -1  16   3      197.51      199.91     59.76 o 
   0  16   3      537.94      490.63     32.17 o 
   1  16   3      239.42      206.42     59.22 o 
   2  16   3       53.82       35.75     19.34 o 
   3  16   3      482.26      442.24     34.33 o 
   4  16   3      188.54      134.21     63.62 o 
  -4  17   3      442.19      480.15     36.64 o 
  -3  17   3       16.63       13.53     15.86 o 
  -2  17   3       55.55       40.92     18.51 o 
  -1  17   3       32.89       33.01     15.97 o 
   0  17   3        8.59       -2.71     17.14 o 
   1  17   3        5.46        3.94     12.95 o 
   2  17   3      246.70      184.63     65.46 o 
   3  17   3       10.71       10.28     11.12 o 
  -1  18   3        0.45        8.43     12.73 o 
   0  18   3       87.12       62.76     27.95 o 
 -10   0   4       35.38       29.38     25.25 o 
  -9   0   4      428.01      485.26     36.68 o 
  -8   0   4     3171.66     3335.24     78.42 o 
  -7   0   4     4023.02     3988.81     93.60 o 
  -6   0   4     1456.92     1451.84     20.22 o 
  -5   0   4    18827.64    17587.13    373.50 o 
  -4   0   4     9395.84     9047.97     94.99 o 
  -3   0   4     1109.72     1029.65     19.63 o 
  -2   0   4     2124.02     1618.62     14.07 o 
   1   0   4    11044.47     9944.12     96.18 o 
   2   0   4     6603.73     5935.16    187.23 o 
   3   0   4      457.89      475.72     26.39 o 
   4   0   4    31470.55    27013.87    353.22 o 
   5   0   4     5483.82     5381.45     91.13 o 
   6   0   4      267.53      295.27     19.66 o 
   7   0   4     1353.47     1421.46     46.66 o 
   8   0   4     1710.26     1867.60     41.46 o 
   9   0   4      206.60      242.42    102.97 o 
 -10   1   4        0.52       16.47     13.77 o 
  -9   1   4      470.42      496.51     27.23 o 
  -8   1   4      532.41      533.42     12.80 o 
  -7   1   4      616.33      607.86     12.46 o 
  -6   1   4     2169.18     2236.12     46.25 o 
  -5   1   4      221.81      265.60      4.20 o 
  -4   1   4        6.93        6.68      2.09 o 
  -3   1   4     1924.17     1824.28     20.30 o 
  -2   1   4       68.82       88.46      2.80 o 
  -1   1   4     5293.08     5175.01     28.50 o 
   0   1   4       48.10       57.98      3.86 o 
   1   1   4     5731.73     5767.53     34.77 o 
   2   1   4      612.29      627.81     10.09 o 
   3   1   4      120.75      113.47      7.93 o 
   4   1   4       86.40      101.04      5.14 o 
   5   1   4      410.97      433.46     11.99 o 
   6   1   4      135.37      137.69     25.67 o 
   7   1   4       97.83      101.80     22.79 o 
   8   1   4      758.01      885.41     32.87 o 
   9   1   4      341.02      269.15     94.00 o 
 -10   2   4        0.23       17.04     31.50 o 
  -9   2   4      112.26       99.92     43.47 o 
  -8   2   4      350.73      338.01     11.95 o 
  -7   2   4      998.89      976.97     13.86 o 
  -6   2   4      159.08      157.25      4.39 o 
  -5   2   4      158.84      175.55      3.59 o 
  -4   2   4      355.21      375.66      4.78 o 
  -3   2   4       18.71       24.06      4.57 o 
  -2   2   4     1230.87     1269.62     10.38 o 
  -1   2   4      178.39      173.38      3.09 o 
   0   2   4      305.16      297.76      4.00 o 
   1   2   4     1521.03     1702.10     15.56 o 
   2   2   4        1.24        3.09      2.51 o 
   3   2   4       67.90       83.44      2.58 o 
   4   2   4       13.73       15.62      5.88 o 
   5   2   4       12.70       14.45      3.98 o 
   6   2   4      596.91      616.16     16.61 o 
   7   2   4       22.54       22.62      9.58 o 
   8   2   4       32.54       32.57     20.23 o 
   9   2   4       40.24       33.23     20.18 o 
 -10   3   4      493.22      527.28     43.77 o 
  -9   3   4     1054.57     1125.56     36.55 o 
  -8   3   4       36.00       24.27     10.87 o 
  -7   3   4      304.00      301.54      8.51 o 
  -6   3   4     2527.75     2595.35     38.34 o 
  -5   3   4      471.43      535.44      7.30 o 
  -4   3   4     1635.11     1574.94     14.26 o 
  -3   3   4     1804.42     1679.12     45.05 o 
  -2   3   4      349.83      323.57      4.93 o 
  -1   3   4     2229.41     2021.90     22.31 o 
   0   3   4    10173.46     9582.01     91.20 o 
   1   3   4     1471.25     1568.17     20.20 o 
   2   3   4     1602.83     1662.84     21.33 o 
   3   3   4     5771.07     5872.61     89.15 o 
   4   3   4      612.10      622.13      9.67 o 
   5   3   4     1321.25     1390.20     21.27 o 
   6   3   4      326.89      335.13     14.19 o 
   7   3   4      212.99      210.57     14.65 o 
   8   3   4      527.33      578.47     60.57 o 
   9   3   4      630.08      656.08     44.26 o 
 -10   4   4      526.45      486.80     52.64 o 
  -9   4   4      135.38      118.40     39.10 o 
  -8   4   4     2326.55     2382.01     79.00 o 
  -7   4   4      901.16      931.79     27.13 o 
  -6   4   4      466.23      478.63     14.71 o 
  -5   4   4     8243.92     7658.97    174.95 o 
  -4   4   4     3470.38     3168.02     39.79 o 
  -3   4   4       62.65       79.81      3.37 o 
  -2   4   4     6057.30     5492.40     42.74 o 
  -1   4   4     8102.68     7424.07     37.83 o 
   0   4   4      187.78      179.81      4.75 o 
   1   4   4     4751.46     4360.28     51.70 o 
   2   4   4     3381.24     3101.62     41.46 o 
   3   4   4      116.43      114.14      6.85 o 
   4   4   4     5333.99     5015.85     54.49 o 
   5   4   4     4935.47     4702.80     69.35 o 
   6   4   4      137.90      140.43     13.04 o 
   7   4   4     2659.88     2756.16     82.81 o 
   8   4   4     1483.10     1593.73     42.63 o 
   9   4   4       88.78       54.32     20.20 o 
 -10   5   4        3.56       47.20     29.63 o 
  -9   5   4       62.49       42.30     15.58 o 
  -8   5   4      182.39      216.89     52.84 o 
  -7   5   4      895.34      878.70     27.96 o 
  -6   5   4       33.06       31.04      8.57 o 
  -5   5   4      179.88      185.58      4.94 o 
  -4   5   4      315.53      350.07      8.43 o 
  -3   5   4       13.21       11.13      4.87 o 
  -2   5   4      556.77      602.16      9.24 o 
  -1   5   4      163.20      159.51      6.66 o 
   0   5   4     2588.30     2661.15     40.25 o 
   1   5   4       45.90       51.74      9.17 o 
   2   5   4       88.41       94.49     10.05 o 
   3   5   4       46.06       48.33      8.12 o 
   4   5   4       68.56       71.06     10.77 o 
   5   5   4      453.83      445.89      9.44 o 
   6   5   4       98.85       89.53     10.25 o 
   7   5   4      344.43      353.37     85.15 o 
   8   5   4      544.23      533.61     29.67 o 
   9   5   4        4.90        3.80     19.38 o 
 -10   6   4       36.16       23.67     27.78 o 
  -9   6   4      265.47      276.20     33.21 o 
  -8   6   4        1.97      -10.54     17.39 o 
  -7   6   4      359.33      324.05     14.03 o 
  -6   6   4        0.88        5.83      7.79 o 
  -5   6   4      602.84      583.43      9.16 o 
  -4   6   4      905.37      939.97     12.97 o 
  -3   6   4        1.21        5.12      2.99 o 
  -2   6   4      111.97      132.88      7.36 o 
  -1   6   4      122.85      119.21      8.36 o 
   0   6   4     2057.22     2214.31     47.27 o 
   1   6   4       22.89       11.97      7.11 o 
   2   6   4      889.66      993.02     14.79 o 
   3   6   4      197.00      216.81     10.19 o 
   4   6   4      874.63      857.30     15.79 o 
   5   6   4      154.41      151.78      9.25 o 
   6   6   4       11.60        6.87     11.28 o 
   7   6   4       57.18       54.79     19.91 o 
   8   6   4       20.54       31.87     17.97 o 
   9   6   4      103.31       62.84     29.09 o 
 -10   7   4     1406.35     1573.69     88.63 o 
  -9   7   4      696.62      782.75     35.16 o 
  -8   7   4       52.29       37.00     14.67 o 
  -7   7   4     1473.92     1507.74     36.87 o 
  -6   7   4     2385.70     2450.69     58.88 o 
  -5   7   4      653.65      634.46     12.97 o 
  -4   7   4     1379.58     1383.61     26.42 o 
  -3   7   4     2745.25     2760.92     46.01 o 
  -2   7   4      186.34      196.74      8.88 o 
  -1   7   4     2300.24     2255.07     28.77 o 
   0   7   4     4901.88     4507.34     41.74 o 
   1   7   4     1020.22     1069.43     18.18 o 
   2   7   4     1639.92     1733.52     27.57 o 
   3   7   4     6055.17     6021.44    151.13 o 
   4   7   4     1796.19     1787.32     36.03 o 
   5   7   4        8.39        6.47      7.96 o 
   6   7   4     3768.16     3962.84     89.06 o 
   7   7   4      234.66      233.66     54.75 o 
   8   7   4       79.16       41.30     20.09 o 
  -9   8   4      126.37       93.70     40.65 o 
  -8   8   4       71.61       72.98     21.84 o 
  -7   8   4      336.02      319.36     14.86 o 
  -6   8   4        3.98        7.80      9.09 o 
  -5   8   4      889.98      889.31     13.85 o 
  -4   8   4     1868.93     1962.85     25.29 o 
  -3   8   4      107.58      131.09      8.42 o 
  -2   8   4     2233.16     2213.34     30.20 o 
  -1   8   4     4503.90     4515.66     62.54 o 
   0   8   4      114.73      156.68     26.86 o 
   1   8   4      217.53      226.20     13.69 o 
   2   8   4      779.16      730.10     23.53 o 
   3   8   4        5.64       17.26      8.36 o 
   4   8   4     4787.87     4701.18    142.16 o 
   5   8   4        8.00       11.97      5.48 o 
   6   8   4      376.69      340.92     22.62 o 
   7   8   4      427.88      371.62     39.96 o 
   8   8   4      128.49      101.96     41.13 o 
  -9   9   4      113.27       78.09     26.95 o 
  -8   9   4      138.22      115.46     30.90 o 
  -7   9   4      568.67      554.59     40.97 o 
  -6   9   4     1403.52     1334.75     31.67 o 
  -5   9   4      122.72      135.76      6.23 o 
  -4   9   4        0.30        2.32      4.42 o 
  -3   9   4       42.36       54.75     13.29 o 
  -2   9   4      625.02      658.40     15.54 o 
  -1   9   4      828.09      892.60     21.70 o 
   0   9   4      898.24      968.45     25.01 o 
   1   9   4       52.42       59.01     16.04 o 
   2   9   4      593.59      629.92     19.12 o 
   3   9   4      299.57      346.19     14.49 o 
   4   9   4        9.26        4.81      8.51 o 
   5   9   4     1229.89     1277.98     58.82 o 
   6   9   4      192.64      174.94     40.75 o 
   7   9   4      126.39      120.84     35.52 o 
   8   9   4       64.95       60.97     17.69 o 
  -9  10   4        8.28       15.75     14.60 o 
  -8  10   4        5.97       11.90     10.05 o 
  -7  10   4       48.71       35.63     16.55 o 
  -6  10   4        6.29        5.58     12.14 o 
  -5  10   4       56.82       47.15     15.43 o 
  -4  10   4       21.01       13.28      9.27 o 
  -3  10   4       30.70       23.78      9.51 o 
  -2  10   4      192.33      182.81     39.75 o 
  -1  10   4       31.53       41.23     12.70 o 
   0  10   4       50.40       70.58     16.41 o 
   1  10   4       85.67       93.10     19.74 o 
   2  10   4        2.47        9.44      6.76 o 
   3  10   4      240.28      204.67     24.14 o 
   4  10   4       27.42       23.63     13.01 o 
   5  10   4        7.32        1.23     12.78 o 
   6  10   4      134.76      108.05     30.96 o 
   7  10   4       27.14       38.82     18.36 o 
   8  10   4        6.66       20.36     13.08 o 
  -8  11   4       23.65       -0.06     18.33 o 
  -7  11   4      941.51      995.79     44.04 o 
  -6  11   4     1869.59     1884.14     92.83 o 
  -5  11   4      385.64      301.40     24.61 o 
  -4  11   4      753.66      766.89     37.50 o 
  -3  11   4     3090.49     3185.52     72.20 o 
  -2  11   4       44.17       46.78     17.52 o 
  -1  11   4     1384.16     1448.63     26.18 o 
   0  11   4     2594.56     2636.22     51.59 o 
   1  11   4     1790.46     1798.16     39.69 o 
   2  11   4     2421.60     2467.05    107.30 o 
   3  11   4     4714.47     4600.21    151.38 o 
   4  11   4      255.18      210.84     65.35 o 
   5  11   4      183.65      167.44     42.50 o 
   6  11   4      996.87      988.96     52.40 o 
   7  11   4      308.83      243.40     74.21 o 
  -8  12   4      254.87      192.95     67.01 o 
  -7  12   4       37.81       27.88     17.48 o 
  -6  12   4      345.78      294.56     25.77 o 
  -5  12   4      177.15      151.11     36.19 o 
  -4  12   4       12.85       11.12      8.75 o 
  -3  12   4      130.99      140.06     23.75 o 
  -2  12   4       81.65       63.13     15.39 o 
  -1  12   4     1657.60     1878.95     48.88 o 
   0  12   4       94.40       78.65     18.03 o 
   1  12   4      202.84      245.11     49.24 o 
   2  12   4      242.25      250.08     24.90 o 
   3  12   4       64.91       68.66     15.25 o 
   4  12   4      175.21      206.15     48.46 o 
   5  12   4       80.08       70.43     23.60 o 
   6  12   4      435.00      382.18     25.45 o 
   7  12   4       43.47       23.18     26.57 o 
  -7  13   4      157.74      134.57     61.70 o 
  -6  13   4      347.72      392.20     69.10 o 
  -5  13   4       21.80       23.08     12.66 o 
  -4  13   4        1.37       19.22     12.45 o 
  -3  13   4       35.79       52.96     18.19 o 
  -2  13   4      204.73      190.34     34.75 o 
  -1  13   4      575.28      628.60     25.48 o 
   0  13   4      468.15      539.17     29.28 o 
   1  13   4      186.87      148.46     25.92 o 
   2  13   4        1.48       -3.44     16.27 o 
   3  13   4      554.49      573.24     20.00 o 
   4  13   4      256.30      233.23     63.67 o 
   5  13   4        3.14      -16.77     24.49 o 
   6  13   4      302.37      265.63     28.86 o 
  -7  14   4      257.57      162.82     74.86 o 
  -6  14   4      138.60      129.94     55.56 o 
  -5  14   4      175.34      131.61     38.38 o 
  -4  14   4       45.62       19.06     15.34 o 
  -3  14   4       39.16       33.92     12.58 o 
  -2  14   4        5.51        7.22     10.91 o 
  -1  14   4      391.22      333.22     24.19 o 
   0  14   4        0.83       -4.97     15.22 o 
   1  14   4      476.12      462.59     28.17 o 
   2  14   4      140.99      128.11     31.31 o 
   3  14   4        1.89       -0.25     11.85 o 
   4  14   4       20.12        5.32     14.74 o 
   5  14   4      556.10      502.45     78.32 o 
  -6  15   4        9.60       14.93     15.26 o 
  -5  15   4       23.01       15.63     14.41 o 
  -4  15   4        5.13        0.73     14.21 o 
  -3  15   4      171.47      174.47     48.82 o 
  -2  15   4      177.69      160.72     35.75 o 
  -1  15   4       97.32       78.58     21.46 o 
   0  15   4      687.43      753.08     23.65 o 
   1  15   4      140.81      138.80     33.08 o 
   2  15   4       60.20       46.81     14.53 o 
   3  15   4      389.99      413.28     24.88 o 
   4  15   4      109.56       69.21     23.77 o 
   5  15   4       12.81       15.03     13.11 o 
  -5  16   4       23.29       19.27     17.65 o 
  -4  16   4       24.38       28.89     16.80 o 
  -3  16   4       94.96       73.45     28.33 o 
  -2  16   4       46.90       51.63     20.51 o 
  -1  16   4       97.82       81.39     23.68 o 
   0  16   4       35.41       16.81     10.67 o 
   1  16   4      259.52      169.51     47.35 o 
   2  16   4       67.21       55.27     19.98 o 
   3  16   4       21.16       22.28     12.39 o 
   4  16   4       61.99       69.55     23.85 o 
  -3  17   4       86.68       59.89     29.12 o 
  -2  17   4       52.24       54.26     21.55 o 
  -1  17   4      317.67      355.07     48.85 o 
   0  17   4      355.08      417.72     27.73 o 
   1  17   4        0.16        3.84     13.64 o 
   2  17   4      163.56      133.61     48.40 o 
 -10   1   5      823.44      741.61     49.93 o 
  -9   1   5      313.13      300.54     22.96 o 
  -8   1   5      989.16     1011.12     30.82 o 
  -7   1   5      229.09      243.27      9.37 o 
  -6   1   5      170.25      169.24      5.11 o 
  -5   1   5     2027.49     2010.94     37.19 o 
  -4   1   5      159.95      156.30      4.11 o 
  -3   1   5     3427.57     3417.98     47.72 o 
  -2   1   5     8028.75     7898.04     57.80 o 
  -1   1   5     2195.28     2171.15     24.08 o 
   0   1   5      673.98      661.32      8.81 o 
   1   1   5     1282.11     1301.80     14.96 o 
   2   1   5     1250.56     1291.20     18.35 o 
   3   1   5      285.73      255.59     12.08 o 
   4   1   5       45.89       64.11     15.43 o 
   5   1   5       33.66       54.04     11.91 o 
   6   1   5      185.00      335.32     66.32 o 
   7   1   5      362.86      362.22     18.79 o 
   8   1   5       58.32       56.93     21.11 o 
   9   1   5       56.43       47.98     27.67 o 
 -10   2   5      479.02      502.65     47.09 o 
  -9   2   5      939.35      960.01     43.20 o 
  -8   2   5       17.18       20.79      8.23 o 
  -7   2   5    11578.72    11174.99    107.12 o 
  -6   2   5     3917.15     3726.17     60.89 o 
  -5   2   5       61.83       44.66      8.72 o 
  -4   2   5    10879.71    10204.45     71.35 o 
  -3   2   5    22532.42    21569.05   1093.10 o 
  -2   2   5       86.90       87.38      3.04 o 
  -1   2   5     9994.46     9210.78     61.66 o 
   0   2   5     2234.70     1922.40     17.90 o 
   1   2   5      803.42      924.22     12.57 o 
   2   2   5     7083.34     6328.21     62.03 o 
   3   2   5     8962.28     8393.50    100.67 o 
   4   2   5        0.32        2.26      4.78 o 
   5   2   5     4128.84     3989.16     75.88 o 
   6   2   5     4795.62     4946.70     97.02 o 
   7   2   5      521.45      552.21     20.09 o 
   8   2   5      252.83      313.14     57.91 o 
   9   2   5     1185.94     1301.71     50.18 o 
 -10   3   5      642.62      573.55     44.13 o 
  -9   3   5      656.59      713.65     35.03 o 
  -8   3   5       34.62       37.75     12.35 o 
  -7   3   5     4119.57     4195.94     97.00 o 
  -6   3   5       25.70       22.68      6.44 o 
  -5   3   5      105.46      104.52      5.48 o 
  -4   3   5        9.12        8.93      3.02 o 
  -3   3   5      700.31      725.37     19.27 o 
  -2   3   5     4461.69     4315.63     50.49 o 
  -1   3   5     1428.71     1529.68     21.50 o 
   0   3   5        7.35        6.45      3.53 o 
   1   3   5     2710.00     2652.00     29.18 o 
   2   3   5     2960.08     3082.73     32.33 o 
   3   3   5       90.46       98.24      6.98 o 
   4   3   5       15.22       16.19      4.73 o 
   5   3   5     1243.80     1257.52     16.42 o 
   6   3   5       68.05       77.09     17.12 o 
   7   3   5      397.63      429.13     41.95 o 
   8   3   5       67.80       61.45     21.89 o 
   9   3   5      400.26      439.91     71.36 o 
 -10   4   5        0.67        7.18     25.17 o 
  -9   4   5      114.99      140.98     49.01 o 
  -8   4   5       42.76       49.86     16.03 o 
  -7   4   5       41.31       32.77     10.38 o 
  -6   4   5       73.74       72.93      4.61 o 
  -5   4   5      384.47      395.45      8.97 o 
  -4   4   5      783.60      789.80      9.64 o 
  -3   4   5        6.54        3.51      2.67 o 
  -2   4   5      810.65      903.44      9.17 o 
  -1   4   5      657.63      742.86     10.96 o 
   0   4   5     1259.42     1383.66     12.90 o 
   1   4   5      215.72      231.82      8.82 o 
   2   4   5     2728.95     2845.74     39.65 o 
   3   4   5       15.01       12.68      4.26 o 
   4   4   5      187.49      183.54      6.10 o 
   5   4   5       62.04       57.91     13.81 o 
   6   4   5     1282.68     1359.86     32.78 o 
   7   4   5        0.10        7.03     16.56 o 
   8   4   5       17.54       30.39     15.64 o 
   9   4   5       47.56       37.14     16.63 o 
 -10   5   5      205.67      118.95     65.04 o 
  -9   5   5       88.44       99.03     47.73 o 
  -8   5   5     2206.65     2351.48     53.77 o 
  -7   5   5     1578.85     1575.40     42.85 o 
  -6   5   5     1948.62     1865.56     31.55 o 
  -5   5   5     4780.15     4648.36     40.39 o 
  -4   5   5      999.88      997.22     17.74 o 
  -3   5   5     3355.25     3071.91     28.39 o 
  -2   5   5     4888.68     4425.23     64.94 o 
  -1   5   5      446.60      432.18      8.55 o 
   0   5   5     1021.09      971.17     14.52 o 
   1   5   5     6994.16     6525.56     93.37 o 
   2   5   5     2042.23     2101.15     43.21 o 
   3   5   5     1632.82     1725.37     27.82 o 
   4   5   5     1265.16     1275.38     19.03 o 
   5   5   5      928.14      983.68     21.75 o 
   6   5   5       10.68       10.66      5.65 o 
   7   5   5     1642.23     1718.24     35.25 o 
   8   5   5      716.96      740.83     34.26 o 
   9   5   5      104.12       63.95     19.92 o 
 -10   6   5      159.20      124.55     74.16 o 
  -9   6   5      280.78      227.24     93.48 o 
  -8   6   5      330.68      337.00     22.44 o 
  -7   6   5     1828.24     1742.58     46.49 o 
  -6   6   5     2440.82     2424.73     42.02 o 
  -5   6   5       13.93       10.29      3.97 o 
  -4   6   5     2612.32     2456.55     29.32 o 
  -3   6   5     4324.97     3875.86     74.08 o 
  -2   6   5     1989.89     2037.31     41.54 o 
  -1   6   5     3115.37     2838.94     49.59 o 
   0   6   5     4563.77     4463.05     40.75 o 
   1   6   5        0.17        8.32      7.60 o 
   2   6   5     5466.89     5409.22     62.22 o 
   3   6   5     2101.61     1983.41     32.60 o 
   4   6   5       53.53       26.68      9.88 o 
   5   6   5     1370.43     1303.02     28.06 o 
   6   6   5     1565.38     1614.48     35.99 o 
   7   6   5      138.78      129.76     31.20 o 
   8   6   5      579.17      553.41     27.29 o 
 -10   7   5      479.00      436.78     74.00 o 
  -9   7   5       42.90       44.61     21.44 o 
  -8   7   5       19.36       20.20     12.24 o 
  -7   7   5      526.50      478.96     21.22 o 
  -6   7   5      677.70      672.30     22.79 o 
  -5   7   5        4.80        7.80      4.34 o 
  -4   7   5      277.58      280.50     11.15 o 
  -3   7   5        1.31        4.65      3.23 o 
  -2   7   5     1222.81     1286.84     17.30 o 
  -1   7   5       60.84       62.99     13.83 o 
   0   7   5      115.73      111.49     21.92 o 
   1   7   5      556.74      608.56     13.95 o 
   2   7   5      220.47      249.10     17.34 o 
   3   7   5       26.28       19.35      6.46 o 
   4   7   5      118.51      111.92     19.29 o 
   5   7   5       69.88       74.52     15.48 o 
   6   7   5      557.01      580.21     21.85 o 
   7   7   5       77.72       59.47     17.59 o 
   8   7   5      424.97      319.45    102.11 o 
  -9   8   5      216.25      152.47     63.29 o 
  -8   8   5      168.64      140.92     37.59 o 
  -7   8   5      129.78      116.18     28.34 o 
  -6   8   5      263.07      246.71     16.16 o 
  -5   8   5      122.74       98.40     11.03 o 
  -4   8   5      116.97      121.74      5.75 o 
  -3   8   5      587.31      623.86     15.36 o 
  -2   8   5      132.60      130.09     15.23 o 
  -1   8   5       26.04       37.09      9.93 o 
   0   8   5      100.07      120.12     21.68 o 
   1   8   5       17.56       18.46      9.11 o 
   2   8   5       12.21       12.62      7.55 o 
   3   8   5     1811.35     1823.57     43.49 o 
   4   8   5      666.86      642.16     15.26 o 
   5   8   5        3.99        0.36      9.94 o 
   6   8   5       77.80       72.93     15.80 o 
   7   8   5       28.34       32.19     18.27 o 
   8   8   5        3.22      -10.45     15.79 o 
  -9   9   5     1445.55     1591.82     36.07 o 
  -8   9   5     1262.12     1192.92     53.66 o 
  -7   9   5       13.30       17.12      8.29 o 
  -6   9   5      639.59      665.05     42.73 o 
  -5   9   5     4425.97     4320.21    148.35 o 
  -4   9   5      451.17      400.61     20.88 o 
  -3   9   5     1761.94     1841.72     35.38 o 
  -2   9   5     3080.47     3061.98     39.07 o 
  -1   9   5     1287.69     1301.39     22.88 o 
   0   9   5     2510.82     2676.64     44.95 o 
   1   9   5     3692.70     3725.61     59.42 o 
   2   9   5     1284.62     1306.67     26.81 o 
   3   9   5     1431.85     1389.98     41.76 o 
   4   9   5     1488.90     1436.10     34.25 o 
   5   9   5     1208.87     1153.59     25.68 o 
   6   9   5       63.63       60.93     15.06 o 
   7   9   5     1216.22     1242.57     47.19 o 
   8   9   5       78.24       59.95     30.27 o 
  -9  10   5      175.79      119.44     57.41 o 
  -8  10   5      422.68      401.38     37.61 o 
  -7  10   5      163.30      127.93     43.46 o 
  -6  10   5      191.46      192.07     36.26 o 
  -5  10   5        2.44        6.14     11.12 o 
  -4  10   5       36.86       28.22      9.48 o 
  -3  10   5     2560.67     2797.42     63.72 o 
  -2  10   5      327.68      289.56     26.44 o 
  -1  10   5       98.86      132.25     26.12 o 
   0  10   5       15.05       18.92      9.30 o 
   1  10   5        7.67       -0.75      9.67 o 
   2  10   5       16.00       19.60      8.15 o 
   3  10   5      196.54      215.06     18.40 o 
   4  10   5       29.18       24.98      7.67 o 
   5  10   5      355.26      335.32     26.88 o 
   6  10   5       20.36       15.64     11.19 o 
   7  10   5       10.81        2.22     15.51 o 
  -8  11   5      203.21      191.76     53.65 o 
  -7  11   5       84.77       66.60     25.64 o 
  -6  11   5        0.68        2.74     17.15 o 
  -5  11   5        2.64       13.22     11.07 o 
  -4  11   5      359.40      366.05     16.54 o 
  -3  11   5      258.19      225.48     19.23 o 
  -2  11   5      761.95      787.84     24.88 o 
  -1  11   5      258.19      261.03     21.05 o 
   0  11   5       41.69       43.61     14.22 o 
   1  11   5      227.23      271.97     47.63 o 
   2  11   5     1183.13     1122.79     37.57 o 
   3  11   5      509.51      495.05     15.37 o 
   4  11   5      357.59      379.23     23.39 o 
   5  11   5       48.87       41.61     15.39 o 
   6  11   5        1.27       -6.43     17.07 o 
   7  11   5      109.90       70.25     26.65 o 
  -8  12   5      155.80      143.22     57.80 o 
  -7  12   5      210.50      179.44     68.92 o 
  -6  12   5       34.80       52.23     14.90 o 
  -5  12   5       91.64       83.69     24.61 o 
  -4  12   5       86.77       72.01     13.58 o 
  -3  12   5       18.58       15.09      8.96 o 
  -2  12   5      150.63      187.56     19.21 o 
  -1  12   5       79.70       52.44     14.74 o 
   0  12   5       53.65       41.41     18.08 o 
   1  12   5      549.48      602.51     20.92 o 
   2  12   5      173.11      215.42     41.83 o 
   3  12   5       74.82       66.26     14.53 o 
   4  12   5       10.63       11.86     10.21 o 
   5  12   5       88.18       70.38     21.26 o 
   6  12   5      103.81       88.86     35.54 o 
  -7  13   5       42.43       32.87     24.17 o 
  -6  13   5      447.39      483.21     33.33 o 
  -5  13   5     1217.28     1210.62     42.73 o 
  -4  13   5        3.94       12.12     11.62 o 
  -3  13   5      403.25      447.69     19.36 o 
  -2  13   5     1631.59     1793.14     57.30 o 
  -1  13   5        2.75        5.03     11.89 o 
   0  13   5      362.67      429.45     26.98 o 
   1  13   5      531.56      550.61     23.24 o 
   2  13   5     1017.04     1019.24     27.28 o 
   3  13   5      493.15      479.54     22.96 o 
   4  13   5      305.90      294.73     21.97 o 
   5  13   5      254.78      179.62     53.30 o 
   6  13   5       11.38        9.89     20.85 o 
  -6  14   5        5.90       -2.90     16.11 o 
  -5  14   5      432.30      361.44    112.69 o 
  -4  14   5       60.89       40.04     17.89 o 
  -3  14   5      105.00      104.83     25.71 o 
  -2  14   5      115.75      102.44     24.67 o 
  -1  14   5      235.27      181.43     42.11 o 
   0  14   5      201.69      232.60     45.18 o 
   1  14   5       28.40       12.20     11.88 o 
   2  14   5       42.56       41.38     14.78 o 
   3  14   5       44.64       40.44     12.90 o 
   4  14   5       25.95       28.12     10.95 o 
   5  14   5       44.39       28.65     15.43 o 
  -6  15   5      216.85      157.27     63.34 o 
  -5  15   5      132.39      126.24     53.21 o 
  -4  15   5       95.00       70.79     32.23 o 
  -3  15   5       35.03       24.64     15.71 o 
  -2  15   5      741.68      852.86     26.56 o 
  -1  15   5      131.48      128.51     29.17 o 
   0  15   5      199.85      181.60     47.66 o 
   1  15   5      124.51      147.41     35.25 o 
   2  15   5      415.30      412.19     23.39 o 
   3  15   5       82.32       87.98     28.85 o 
   4  15   5      192.58      132.83     50.99 o 
  -5  16   5      142.83      118.50     50.38 o 
  -4  16   5      221.28      152.03     52.53 o 
  -3  16   5       92.84       61.23     25.30 o 
  -2  16   5       13.55       14.75     14.05 o 
  -1  16   5      505.37      588.79     33.85 o 
   0  16   5        7.58        2.52     17.80 o 
   1  16   5        6.89        0.81     10.33 o 
   2  16   5      118.04       85.97     26.72 o 
   3  16   5      202.40      142.80     44.78 o 
  -3  17   5       65.57       47.33     25.61 o 
  -2  17   5        2.30       -4.81     16.33 o 
  -1  17   5      156.70      137.79     40.84 o 
   0  17   5       48.86       36.86     19.71 o 
   1  17   5      123.19       92.85     36.37 o 
 -10   0   6      103.83        8.52     15.80 o 
  -9   0   6      551.87      562.58     41.47 o 
  -8   0   6     3343.32     3574.99    101.51 o 
  -7   0   6     1434.03     1460.45     54.16 o 
  -6   0   6     3760.24     3623.94     60.89 o 
  -5   0   6     5617.69     5473.68     99.54 o 
  -4   0   6     7168.02     7594.63    123.41 o 
  -3   0   6     8414.11     7869.00    146.24 o 
  -2   0   6    18903.43    19704.20    411.49 o 
  -1   0   6      115.42      117.35      7.78 o 
   0   0   6     3220.95     2933.57     48.61 o 
   1   0   6    11841.72    10715.17    114.32 o 
   2   0   6     1025.48     1170.64     48.08 o 
   3   0   6     8781.80     8278.30     99.58 o 
   4   0   6     4085.82     4007.08     99.98 o 
   5   0   6      975.99     1071.63     32.41 o 
   6   0   6     1101.31     1100.40     46.99 o 
   7   0   6     2159.86     2329.20    137.34 o 
   8   0   6      249.53      225.07     78.34 o 
   9   0   6       12.32       23.83     20.40 o 
 -10   1   6      110.33       75.16     30.60 o 
  -9   1   6     1124.65     1162.64     33.72 o 
  -8   1   6      360.00      325.37     15.66 o 
  -7   1   6       19.14       21.66      9.52 o 
  -6   1   6     2467.36     2566.05     46.22 o 
  -5   1   6      300.41      319.19      6.98 o 
  -4   1   6      960.10      947.48     20.20 o 
  -3   1   6       25.79       25.67      2.74 o 
  -2   1   6      709.20      812.76     11.89 o 
  -1   1   6     1394.20     1475.44     14.05 o 
   0   1   6     3512.62     3585.06     38.63 o 
   1   1   6      319.74      304.97      5.82 o 
   2   1   6      129.09       93.62     10.48 o 
   3   1   6        6.86       25.20      8.51 o 
   4   1   6      100.02      122.27     23.18 o 
   5   1   6       15.58        9.37     10.30 o 
   6   1   6      110.25      111.39     22.62 o 
   7   1   6      267.33      284.44     19.01 o 
   8   1   6       97.32       88.06     25.90 o 
   9   1   6       41.10       22.45     23.54 o 
 -10   2   6      656.48      698.87     52.97 o 
  -9   2   6       49.44       32.86     22.10 o 
  -8   2   6        0.18        0.44      7.89 o 
  -7   2   6       69.43       59.47     14.07 o 
  -6   2   6       48.06       46.73      8.32 o 
  -5   2   6      578.67      604.86      9.26 o 
  -4   2   6      250.48      261.67      5.25 o 
  -3   2   6       80.94       61.14      5.66 o 
  -2   2   6      114.70      156.75      4.10 o 
  -1   2   6     1030.49     1217.20     14.36 o 
   0   2   6      241.37      238.30      6.48 o 
   1   2   6        5.11        6.79      2.63 o 
   2   2   6       54.92       59.71      3.43 o 
   3   2   6      874.09      899.36     12.71 o 
   4   2   6       79.40      109.77     17.12 o 
   5   2   6        0.90        8.93      7.09 o 
   6   2   6      310.38      318.07     16.04 o 
   7   2   6       53.55       51.33     11.27 o 
   8   2   6       22.13        5.88     11.52 o 
   9   2   6       88.37       59.94     31.58 o 
 -10   3   6      130.39      136.10     83.37 o 
  -9   3   6      648.83      651.79     31.64 o 
  -8   3   6       45.79       43.42     24.49 o 
  -7   3   6      635.31      663.40     30.31 o 
  -6   3   6      644.38      691.71     13.14 o 
  -5   3   6       87.41      101.26      6.27 o 
  -4   3   6     6276.39     6223.85     58.09 o 
  -3   3   6      397.23      360.14     12.18 o 
  -2   3   6      339.03      329.24      5.81 o 
  -1   3   6     6715.62     6595.93     81.49 o 
   0   3   6     5024.04     4916.83     48.56 o 
   1   3   6     1560.45     1779.65     16.02 o 
   2   3   6     3630.34     3555.65     68.78 o 
   3   3   6       35.32       29.05      8.40 o 
   4   3   6      502.98      485.84     12.31 o 
   5   3   6      114.62      124.22     25.47 o 
   6   3   6      315.43      371.40     27.21 o 
   7   3   6      291.96      271.73     43.80 o 
   8   3   6      208.96      189.63     68.71 o 
 -10   4   6        5.55       12.64     27.51 o 
  -9   4   6      164.02      167.56     65.86 o 
  -8   4   6     1371.76     1288.74     34.23 o 
  -7   4   6      402.58      383.18     16.62 o 
  -6   4   6     4368.83     4193.68     53.02 o 
  -5   4   6    10660.25    10211.33     87.84 o 
  -4   4   6      359.51      399.58     14.84 o 
  -3   4   6     7138.92     6927.35     63.14 o 
  -2   4   6     6501.64     6271.38    111.08 o 
  -1   4   6       99.92       98.99      7.75 o 
   0   4   6     5335.43     5032.02     40.52 o 
   1   4   6     5501.38     5017.87     83.38 o 
   2   4   6      533.15      541.14     11.63 o 
   3   4   6     4994.24     4674.92     45.17 o 
   4   4   6     4067.29     4028.98     58.44 o 
   5   4   6      447.45      445.03     12.72 o 
   6   4   6     3155.87     3187.16     91.93 o 
   7   4   6       14.00       12.47     18.99 o 
   8   4   6      470.47      489.98     52.26 o 
 -10   5   6        1.79      -13.44     25.08 o 
  -9   5   6     1087.85     1088.89     54.65 o 
  -8   5   6      191.73      195.76     18.99 o 
  -7   5   6      173.32      167.65     40.83 o 
  -6   5   6      542.39      537.94     18.96 o 
  -5   5   6     1366.27     1323.36     21.35 o 
  -4   5   6       10.05       11.26      3.00 o 
  -3   5   6      155.45      144.34      7.09 o 
  -2   5   6      278.72      299.54      6.90 o 
  -1   5   6       25.60       24.04      6.76 o 
   0   5   6     2543.01     2627.71     32.91 o 
   1   5   6        2.62       10.05      6.11 o 
   2   5   6       16.26       14.17      4.98 o 
   3   5   6      240.83      248.99      9.82 o 
   4   5   6      163.87      159.48      7.49 o 
   5   5   6       28.87       23.97     11.15 o 
   6   5   6      674.75      681.93     22.81 o 
   7   5   6      240.01      206.29     76.82 o 
   8   5   6        4.22       -1.72     19.47 o 
 -10   6   6        4.55      -25.78     27.63 o 
  -9   6   6       26.30       18.84     21.49 o 
  -8   6   6        9.12       21.26     10.67 o 
  -7   6   6      828.90      802.80     34.01 o 
  -6   6   6       28.29       22.71      5.77 o 
  -5   6   6       75.75       84.70      5.20 o 
  -4   6   6      134.24      122.23      8.93 o 
  -3   6   6       59.04       69.92     12.81 o 
  -2   6   6       52.03       53.28      9.56 o 
  -1   6   6       27.05       31.14     10.68 o 
   0   6   6      994.31     1077.01     17.13 o 
   1   6   6       13.01       16.55      7.89 o 
   2   6   6       42.18       61.34     11.31 o 
   3   6   6       12.43       20.16      7.04 o 
   4   6   6       91.62       80.95      7.25 o 
   5   6   6      993.87      984.83     22.72 o 
   6   6   6       62.16       35.63     15.26 o 
   7   6   6      571.05      552.91     30.02 o 
   8   6   6      161.89      118.79     40.46 o 
 -10   7   6      418.40      442.39     59.37 o 
  -9   7   6      246.53      163.52     64.23 o 
  -8   7   6      527.76      488.45     81.04 o 
  -7   7   6     1598.20     1597.69     64.33 o 
  -6   7   6     1374.76     1365.96     43.02 o 
  -5   7   6     1191.99     1149.57     15.92 o 
  -4   7   6     9232.55     8618.71    162.23 o 
  -3   7   6     2180.75     2134.75     27.47 o 
  -2   7   6     3689.44     3513.93     61.85 o 
  -1   7   6     5899.92     5782.50     65.76 o 
   0   7   6     1483.18     1475.89     23.28 o 
   1   7   6      681.74      711.33     15.63 o 
   2   7   6     6031.27     5788.72    103.48 o 
   3   7   6      415.50      434.48     12.24 o 
   4   7   6     1107.43     1115.62     25.22 o 
   5   7   6     1722.80     1817.49     36.25 o 
   6   7   6      377.42      370.60     94.89 o 
   7   7   6       96.86       67.88     16.76 o 
   8   7   6      418.50      457.08     38.02 o 
  -9   8   6       13.61       15.69     19.92 o 
  -8   8   6      782.08      750.76     25.74 o 
  -7   8   6       59.93       52.80     20.17 o 
  -6   8   6      130.96      121.83     27.77 o 
  -5   8   6      332.42      309.16     12.28 o 
  -4   8   6     1454.38     1480.90     26.90 o 
  -3   8   6      136.89      143.44     17.62 o 
  -2   8   6     1593.51     1723.47     45.08 o 
  -1   8   6      146.44      173.38     17.47 o 
   0   8   6     1124.77     1144.05     21.54 o 
   1   8   6     1050.02     1073.50     20.28 o 
   2   8   6       25.92       29.29      9.94 o 
   3   8   6      258.15      239.76     13.14 o 
   4   8   6     1426.83     1340.23     26.38 o 
   5   8   6        0.04        6.04      9.33 o 
   6   8   6      231.05      186.25     51.19 o 
   7   8   6       10.46       14.18     15.57 o 
  -9   9   6      206.08      161.50     74.87 o 
  -8   9   6      136.25      139.98     43.36 o 
  -7   9   6        1.33        9.57     13.28 o 
  -6   9   6       26.89       14.04     16.83 o 
  -5   9   6      518.43      497.87     15.14 o 
  -4   9   6       47.47       46.30     11.90 o 
  -3   9   6       70.69       86.11     17.67 o 
  -2   9   6      284.19      287.41     16.74 o 
  -1   9   6       15.68       17.74      7.90 o 
   0   9   6      640.56      708.02     18.72 o 
   1   9   6      195.02      199.34     38.14 o 
   2   9   6       49.27       65.70     12.16 o 
   3   9   6       23.90       22.68      9.65 o 
   4   9   6      306.32      259.05     13.59 o 
   5   9   6       17.44       22.71      9.30 o 
   6   9   6      112.35       71.02     24.74 o 
   7   9   6      213.55      155.96     59.40 o 
  -9  10   6       17.62       42.14     29.72 o 
  -8  10   6      195.83      172.98     62.70 o 
  -7  10   6       77.67       47.96     17.36 o 
  -6  10   6      511.72      510.37     28.43 o 
  -5  10   6      365.97      312.24     23.00 o 
  -4  10   6      120.36      107.92     17.99 o 
  -3  10   6        4.98       -0.04      8.34 o 
  -2  10   6     1362.35     1400.30     34.14 o 
  -1  10   6      826.13      847.90     18.09 o 
   0  10   6      232.42      227.87     42.19 o 
   1  10   6       40.89       44.72     12.90 o 
   2  10   6        1.87       12.21      7.83 o 
   3  10   6        1.91        8.23      6.68 o 
   4  10   6       17.12       13.64      7.96 o 
   5  10   6      254.38      194.33     26.50 o 
   6  10   6        9.54       25.85     17.07 o 
   7  10   6      126.04       77.19     28.81 o 
  -8  11   6      361.98      379.06     68.50 o 
  -7  11   6      822.94      831.61     38.75 o 
  -6  11   6       96.10       79.83     22.42 o 
  -5  11   6      336.84      284.46     19.00 o 
  -4  11   6     3938.54     4110.33     84.17 o 
  -3  11   6       17.03       13.88      9.66 o 
  -2  11   6       29.39       30.60     10.22 o 
  -1  11   6     4860.44     5035.60    104.97 o 
   0  11   6      911.22      885.61     26.93 o 
   1  11   6      540.21      571.45     22.76 o 
   2  11   6     1497.75     1586.78     34.91 o 
   3  11   6      675.77      663.64     21.11 o 
   4  11   6      217.90      186.78     20.48 o 
   5  11   6      816.01      727.53     47.02 o 
   6  11   6      835.88      829.36     55.11 o 
  -8  12   6        6.40       20.88     17.44 o 
  -7  12   6      561.14      618.20     41.75 o 
  -6  12   6      135.09      120.83     30.92 o 
  -5  12   6       35.82       32.04     12.07 o 
  -4  12   6      690.05      668.47     29.59 o 
  -3  12   6        4.35        6.93     12.25 o 
  -2  12   6       73.58       53.68     12.68 o 
  -1  12   6       29.86       19.97     12.35 o 
   0  12   6      522.18      482.57     20.67 o 
   1  12   6     1304.83     1393.90     30.42 o 
   2  12   6      306.46      295.05     35.03 o 
   3  12   6        9.93       30.84      8.12 o 
   4  12   6       57.66       53.82     17.30 o 
   5  12   6        2.61        0.92      7.46 o 
   6  12   6        2.72        1.84     18.05 o 
  -7  13   6       14.91       14.38     18.15 o 
  -6  13   6       46.94       46.08     23.84 o 
  -5  13   6        1.43        1.16     27.30 o 
  -4  13   6      781.72      800.02     33.58 o 
  -3  13   6       54.61       61.83     15.80 o 
  -2  13   6       18.48       10.99      9.99 o 
  -1  13   6      120.58      137.32     33.39 o 
   0  13   6      174.20      188.78     36.47 o 
   1  13   6        0.01       -5.55     12.44 o 
   2  13   6       36.92       38.72     12.00 o 
   3  13   6      172.54      157.48     37.45 o 
   4  13   6       21.94       24.80     13.76 o 
   5  13   6      222.39      176.80     54.10 o 
  -6  14   6      268.48      224.10     81.13 o 
  -5  14   6      321.99      252.76    104.44 o 
  -4  14   6       74.16       69.31     24.23 o 
  -3  14   6      302.71      346.85     24.73 o 
  -2  14   6      182.64      157.67     32.45 o 
  -1  14   6        0.08        0.87      9.77 o 
   0  14   6      190.64      166.30     41.32 o 
   1  14   6      150.46      127.11     34.23 o 
   2  14   6        7.08       11.29     11.04 o 
   3  14   6      210.60      135.68     38.71 o 
   4  14   6      134.58       99.45     34.80 o 
  -5  15   6       46.35       40.50     26.52 o 
  -4  15   6      439.70      389.06     31.22 o 
  -3  15   6      103.07       78.26     21.12 o 
  -2  15   6      181.19      158.82     42.55 o 
  -1  15   6      619.33      649.14     27.06 o 
   0  15   6      327.94      364.08     34.68 o 
   1  15   6       86.07       69.15     23.45 o 
   2  15   6      682.73      641.19     40.47 o 
   3  15   6       48.04       40.83     16.60 o 
   4  15   6      185.69      152.71     55.97 o 
  -4  16   6      189.29      153.91     72.21 o 
  -3  16   6        5.00       18.68     17.46 o 
  -2  16   6        1.54        7.45     11.58 o 
  -1  16   6       15.23        9.94     15.97 o 
   0  16   6       14.60       11.46     14.38 o 
   1  16   6       62.16       31.32     17.76 o 
   2  16   6        5.37       -0.13     15.21 o 
  -2  17   6       45.72       41.80     23.78 o 
  -1  17   6      318.57      423.44     28.17 o 
   0  17   6       37.66       30.27     13.77 o 
 -10   1   7        1.26       -7.71     26.01 o 
  -9   1   7       23.08       16.82     11.24 o 
  -8   1   7      471.05      442.59     19.04 o 
  -7   1   7      857.34      827.49     27.66 o 
  -6   1   7     1061.81     1101.61     20.31 o 
  -5   1   7      988.57      960.25     18.57 o 
  -4   1   7      144.40      136.01      4.66 o 
  -3   1   7     1132.31     1041.81     20.22 o 
  -2   1   7      988.85      972.86     10.99 o 
  -1   1   7     1520.30     1771.01     24.08 o 
   0   1   7    11202.42    11005.54     76.60 o 
   1   1   7      946.88     1002.98     12.24 o 
   2   1   7      316.30      318.79      8.50 o 
   3   1   7      472.48      481.74     17.20 o 
   4   1   7      352.03      412.03     36.45 o 
   5   1   7      659.50      650.78     24.02 o 
   6   1   7      371.71      396.12     20.26 o 
   7   1   7        2.52       10.34     11.17 o 
   8   1   7      199.88      155.51     46.26 o 
 -10   2   7      325.73      278.75    168.31 o 
  -9   2   7       80.36       70.91     25.10 o 
  -8   2   7     1119.57     1139.56     48.25 o 
  -7   2   7     2011.29     2010.83     44.16 o 
  -6   2   7      510.20      558.26      9.88 o 
  -5   2   7     7674.42     7429.76    113.40 o 
  -4   2   7     5766.96     5476.15    137.76 o 
  -3   2   7     1246.46     1331.62     24.37 o 
  -2   2   7     2184.30     2046.57     29.89 o 
  -1   2   7    14524.24    13747.95    127.06 o 
   0   2   7      128.56      161.22      6.04 o 
   1   2   7     4385.39     4233.29     39.81 o 
   2   2   7     8512.67     8215.92    140.70 o 
   3   2   7      165.22      155.80      4.49 o 
   4   2   7     3521.30     3512.83     45.66 o 
   5   2   7     5182.30     5265.02    109.52 o 
   6   2   7       41.55       31.57     15.18 o 
   7   2   7      413.11      389.13     21.56 o 
   8   2   7      540.40      592.00     32.95 o 
 -10   3   7       95.46      104.46     68.40 o 
  -9   3   7      354.24      302.37     35.51 o 
  -8   3   7       55.49       48.82     28.98 o 
  -7   3   7      179.60      183.73     11.61 o 
  -6   3   7      543.73      594.18     10.34 o 
  -5   3   7      457.57      439.20     10.27 o 
  -4   3   7       77.59       67.12     14.33 o 
  -3   3   7      136.98      135.24      4.92 o 
  -2   3   7      276.25      320.79      6.78 o 
  -1   3   7        2.46       -0.19      6.42 o 
   0   3   7      157.37      144.11      9.73 o 
   1   3   7      157.37      182.51      5.51 o 
   2   3   7       38.22       35.99      7.13 o 
   3   3   7      211.68      224.95     12.56 o 
   4   3   7        5.03        8.18      6.59 o 
   5   3   7      794.77      800.64     26.58 o 
   6   3   7      209.78      208.10     44.05 o 
   7   3   7      106.98      105.10     41.08 o 
   8   3   7      293.56      270.73     32.28 o 
 -10   4   7       22.08       -2.00     17.01 o 
  -9   4   7       76.82       77.48     40.54 o 
  -8   4   7      105.99      115.17     39.64 o 
  -7   4   7        1.44        8.52      6.73 o 
  -6   4   7      641.73      633.94     17.41 o 
  -5   4   7      214.70      188.09      7.37 o 
  -4   4   7       23.10       28.00      6.65 o 
  -3   4   7        4.73       -1.71      3.49 o 
  -2   4   7       99.75      109.30      6.37 o 
  -1   4   7        9.14        7.04      4.29 o 
   0   4   7      603.93      704.96     15.53 o 
   1   4   7      948.73     1019.20     15.18 o 
   2   4   7        3.10        6.14      4.23 o 
   3   4   7        7.01        6.11      4.20 o 
   4   4   7       39.95       37.29     10.74 o 
   5   4   7       37.93       39.09     13.28 o 
   6   4   7      255.86      241.77     19.39 o 
   7   4   7        0.65       13.66     11.64 o 
   8   4   7      169.25      148.85     43.33 o 
 -10   5   7      238.50      166.43     96.47 o 
  -9   5   7      473.17      504.02     42.21 o 
  -8   5   7       34.93       38.36     37.90 o 
  -7   5   7      233.80      197.35     28.40 o 
  -6   5   7     1328.08     1341.15     36.46 o 
  -5   5   7     1168.64     1281.83     25.55 o 
  -4   5   7     1449.61     1403.98     27.50 o 
  -3   5   7     5861.03     5678.57     86.90 o 
  -2   5   7     2569.61     2602.59     29.89 o 
  -1   5   7      945.66      960.79     18.89 o 
   0   5   7     2255.75     2239.96     34.95 o 
   1   5   7     2022.73     2093.87     31.63 o 
   2   5   7      133.64      134.13     11.10 o 
   3   5   7     2331.59     2384.23     36.95 o 
   4   5   7      411.66      424.23     11.37 o 
   5   5   7      379.21      392.58     31.66 o 
   6   5   7      998.50      996.82     21.36 o 
   7   5   7      549.21      571.95     31.69 o 
   8   5   7       48.79       39.59     23.10 o 
 -10   6   7      437.15      438.08     36.49 o 
  -9   6   7        3.15       22.69     22.97 o 
  -8   6   7     1477.46     1518.93     45.69 o 
  -7   6   7      561.26      525.10     28.79 o 
  -6   6   7        9.83       12.91      8.67 o 
  -5   6   7      172.54      170.58      7.31 o 
  -4   6   7     1790.46     1868.16     40.10 o 
  -3   6   7      625.95      638.52     11.92 o 
  -2   6   7      927.96      980.64     16.89 o 
  -1   6   7     3153.48     3070.19     39.42 o 
   0   6   7      239.00      248.97     12.27 o 
   1   6   7     1773.69     1759.42     24.76 o 
   2   6   7     1999.91     1978.24     32.48 o 
   3   6   7      531.01      512.00     12.20 o 
   4   6   7     1849.47     1844.94     40.31 o 
   5   6   7      803.70      815.37     24.47 o 
   6   6   7        0.08        3.49     21.82 o 
   7   6   7      111.62       78.96     23.65 o 
   8   6   7       18.93       23.60     17.21 o 
  -9   7   7        1.17       -2.50     21.83 o 
  -8   7   7      181.18      152.77     54.81 o 
  -7   7   7      900.64      918.70     34.66 o 
  -6   7   7      209.15      166.43     12.18 o 
  -5   7   7        7.90       10.11      4.65 o 
  -4   7   7       18.02       27.88      7.84 o 
  -3   7   7       76.39       83.32      7.76 o 
  -2   7   7       80.29       73.85     15.97 o 
  -1   7   7      240.37      244.49     16.57 o 
   0   7   7      364.93      397.65     14.84 o 
   1   7   7       73.43       88.93     20.07 o 
   2   7   7      118.98      134.94     21.79 o 
   3   7   7      247.62      206.00     22.42 o 
   4   7   7       41.84       44.14     12.63 o 
   5   7   7      142.32      130.71     33.98 o 
   6   7   7        2.12       -9.63     21.06 o 
   7   7   7        3.78        1.99     18.47 o 
  -9   8   7       28.49        3.94     26.04 o 
  -8   8   7        7.62      -16.72     25.53 o 
  -7   8   7      296.29      288.86     29.20 o 
  -6   8   7      212.88      151.23     39.71 o 
  -5   8   7      566.09      496.34     30.60 o 
  -4   8   7      106.01       85.82     18.61 o 
  -3   8   7      615.45      628.08     13.68 o 
  -2   8   7     1102.48     1154.04     31.91 o 
  -1   8   7      140.95      153.48     28.38 o 
   0   8   7      469.24      472.34     15.67 o 
   1   8   7       96.67      112.43     22.63 o 
   2   8   7       30.25       21.69     10.26 o 
   3   8   7      150.27      145.30     30.13 o 
   4   8   7       30.02       17.05      7.63 o 
   5   8   7      240.50      197.76     53.40 o 
   6   8   7        8.50       20.62     12.06 o 
   7   8   7        8.14       10.61     15.93 o 
  -9   9   7      395.08      360.46     46.94 o 
  -8   9   7       78.45       62.96     27.15 o 
  -7   9   7     1100.85     1100.02     29.50 o 
  -6   9   7      784.50      813.98     31.83 o 
  -5   9   7      853.25      825.40     26.89 o 
  -4   9   7     1503.00     1447.46     68.19 o 
  -3   9   7     2845.48     2888.71     64.04 o 
  -2   9   7     2261.44     2301.44     30.91 o 
  -1   9   7      159.13      157.14     27.36 o 
   0   9   7     5775.31     5839.20    131.20 o 
   1   9   7     1813.19     1887.43     42.85 o 
   2   9   7      423.55      457.97     15.74 o 
   3   9   7     2024.51     2003.34     52.61 o 
   4   9   7      794.41      836.90     25.39 o 
   5   9   7      146.41      169.48     47.78 o 
   6   9   7     1862.67     1875.05     86.97 o 
   7   9   7      670.11      665.04     36.15 o 
  -8  10   7       86.16       40.70     19.07 o 
  -7  10   7      304.97      240.78     71.55 o 
  -6  10   7     2091.60     2157.54     50.65 o 
  -5  10   7      339.88      329.72     79.37 o 
  -4  10   7       16.06       23.28     11.82 o 
  -3  10   7      126.74      147.84     20.44 o 
  -2  10   7       34.68       27.82     11.01 o 
  -1  10   7       19.84       24.44      8.90 o 
   0  10   7       41.19       37.46     13.59 o 
   1  10   7      251.81      227.92     44.16 o 
   2  10   7      501.24      517.76     22.06 o 
   3  10   7       24.90       22.71      9.82 o 
   4  10   7       10.96       11.92      8.79 o 
   5  10   7      263.17      195.37     59.80 o 
   6  10   7       32.88       25.39     24.39 o 
  -8  11   7       25.62        9.52     13.53 o 
  -7  11   7       20.21       22.25     17.94 o 
  -6  11   7        2.26        4.03     20.87 o 
  -5  11   7       54.84       51.20     21.29 o 
  -4  11   7       35.49       19.91     13.91 o 
  -3  11   7      106.75      102.51     21.77 o 
  -2  11   7      181.67      150.20     29.37 o 
  -1  11   7      105.74      106.68     20.22 o 
   0  11   7      150.16      166.24     34.97 o 
   1  11   7       13.60       10.27      9.77 o 
   2  11   7      235.82      200.51     42.27 o 
   3  11   7      156.61      143.46     34.14 o 
   4  11   7       26.47       22.35     12.66 o 
   5  11   7      514.43      488.49     87.19 o 
   6  11   7        1.41        7.55     18.36 o 
  -7  12   7       23.12       31.14     17.28 o 
  -6  12   7        6.96        2.46     11.21 o 
  -5  12   7       55.55       48.52     25.97 o 
  -4  12   7       66.43       55.56     16.41 o 
  -3  12   7       96.74       71.84     17.76 o 
  -2  12   7       17.10       20.99      9.21 o 
  -1  12   7      238.52      251.59     24.89 o 
   0  12   7      171.96      182.65     29.88 o 
   1  12   7       25.54       24.31     14.51 o 
   2  12   7      589.72      570.22     28.93 o 
   3  12   7       16.74       15.22      9.45 o 
   4  12   7      266.29      212.65     25.03 o 
   5  12   7       94.32       63.91     23.50 o 
  -7  13   7      145.02      130.75     63.51 o 
  -6  13   7      515.72      490.17     38.81 o 
  -5  13   7      238.41      180.73     55.49 o 
  -4  13   7      288.56      254.27     24.19 o 
  -3  13   7     1801.64     1970.90     28.26 o 
  -2  13   7      151.76      146.52     29.74 o 
  -1  13   7       17.47       26.70     10.41 o 
   0  13   7      483.05      501.52     23.14 o 
   1  13   7      944.96     1025.26     22.48 o 
   2  13   7        1.36        2.13     11.57 o 
   3  13   7      796.44      774.41     28.73 o 
   4  13   7      406.97      300.88     53.68 o 
   5  13   7       30.49       15.25     20.39 o 
  -6  14   7      123.47       75.19     45.11 o 
  -5  14   7      134.07      104.71     30.76 o 
  -4  14   7      163.77      131.18     42.54 o 
  -3  14   7      110.31      119.60     23.74 o 
  -2  14   7      252.85      188.35     42.22 o 
  -1  14   7        9.64        3.91     14.10 o 
   0  14   7       69.15       58.31     16.89 o 
   1  14   7        2.80        1.17     12.25 o 
   2  14   7       57.90       37.15     15.42 o 
   3  14   7       56.51       40.22     16.26 o 
   4  14   7       23.46       20.22     16.93 o 
  -5  15   7       38.51       38.76     19.46 o 
  -4  15   7      266.03      216.75     73.99 o 
  -3  15   7      119.14      124.33     39.95 o 
  -2  15   7      318.35      377.04     38.78 o 
  -1  15   7       20.44       21.27     12.56 o 
   0  15   7      211.98      190.82     57.79 o 
   1  15   7        2.23       11.76     12.94 o 
   2  15   7      120.70       72.20     22.01 o 
   3  15   7      115.99       63.95     26.98 o 
  -3  16   7       13.86        8.02     16.14 o 
  -2  16   7      274.52      277.20     29.40 o 
  -1  16   7      164.78      123.08     41.31 o 
   0  16   7       26.04       16.36     17.96 o 
   1  16   7       42.82       22.49     13.62 o 
  -9   0   8     1801.24     1817.11     63.56 o 
  -8   0   8      145.27      147.29     54.21 o 
  -7   0   8     5685.96     5794.62    150.97 o 
  -6   0   8     3104.79     3218.62     59.99 o 
  -5   0   8      228.45      236.12     20.87 o 
  -4   0   8     7494.50     7353.01    154.97 o 
  -3   0   8     5872.56     5499.93     68.47 o 
  -2   0   8     4798.21     4840.82     56.93 o 
  -1   0   8    20293.51    19477.81    238.43 o 
   0   0   8     8252.45     7522.05    126.05 o 
   1   0   8        7.87        3.86      4.31 o 
   2   0   8     2064.10     2052.78     33.10 o 
   3   0   8    13295.19    13027.71    107.24 o 
   4   0   8        3.89       14.12     14.30 o 
   5   0   8     2429.49     2613.80     79.66 o 
   6   0   8     1171.68     1245.77     37.65 o 
   7   0   8      103.44       97.70     27.53 o 
   8   0   8      261.32      216.07    124.95 o 
 -10   1   8      292.21      219.38    142.83 o 
  -9   1   8        7.05       14.70     11.84 o 
  -8   1   8       13.32        2.74     10.27 o 
  -7   1   8     2479.64     2502.12     54.10 o 
  -6   1   8       55.88       60.97     19.14 o 
  -5   1   8      109.94      108.49      4.88 o 
  -4   1   8      938.25      881.82     13.22 o 
  -3   1   8       75.55       68.36      3.33 o 
  -2   1   8     2908.09     2915.16     42.78 o 
  -1   1   8      232.58      286.85      8.35 o 
   0   1   8       52.77      109.48     14.09 o 
   1   1   8      879.48      872.07     11.75 o 
   2   1   8       84.70       89.28     12.62 o 
   3   1   8      251.21      257.16     27.49 o 
   4   1   8      100.84      101.41     18.49 o 
   5   1   8       12.63        7.74     10.10 o 
   6   1   8       75.04       69.83     17.95 o 
   7   1   8      154.81      121.15     33.08 o 
   8   1   8       13.64       11.35     29.90 o 
 -10   2   8        9.01       10.47     22.65 o 
  -9   2   8        3.96        4.56     15.21 o 
  -8   2   8      316.86      315.83     19.78 o 
  -7   2   8      115.50      116.69     32.37 o 
  -6   2   8       12.90       13.37      7.64 o 
  -5   2   8        6.08        1.50      6.91 o 
  -4   2   8      357.79      365.87     16.11 o 
  -3   2   8      149.60      160.73      4.81 o 
  -2   2   8      109.25      107.28      6.92 o 
  -1   2   8      525.28      547.07     10.55 o 
   0   2   8      432.85      469.27      9.01 o 
   1   2   8       19.69       14.51      4.05 o 
   2   2   8       14.28       11.13      4.00 o 
   3   2   8       19.76       19.62      4.06 o 
   4   2   8        2.42       16.81      8.91 o 
   5   2   8        0.41       -1.22     10.04 o 
   6   2   8       26.05       13.92     12.99 o 
   7   2   8      135.19      120.40     35.66 o 
   8   2   8       19.29        3.40     19.06 o 
 -10   3   8      228.84      216.06    101.22 o 
  -9   3   8      130.69      100.29     39.41 o 
  -8   3   8      513.58      532.88     32.10 o 
  -7   3   8      408.10      456.24     31.47 o 
  -6   3   8      176.81      178.28     15.29 o 
  -5   3   8     2124.98     2168.91     39.01 o 
  -4   3   8     1351.31     1339.91     23.90 o 
  -3   3   8      167.84      160.58      4.86 o 
  -2   3   8     4209.53     4072.80     85.97 o 
  -1   3   8     2603.96     2683.99     43.46 o 
   0   3   8      111.62      120.34      8.64 o 
   1   3   8     2516.99     2649.23     28.73 o 
   2   3   8      644.43      651.70     12.10 o 
   3   3   8      279.67      265.87      7.37 o 
   4   3   8     2234.92     2365.77     59.09 o 
   5   3   8       32.83       54.07     15.75 o 
   6   3   8      121.12       97.63     27.16 o 
   7   3   8      489.35      537.91     66.50 o 
   8   3   8       53.38       39.72     15.80 o 
 -10   4   8      345.16      464.85     53.73 o 
  -9   4   8      986.87     1053.57    108.92 o 
  -8   4   8       54.75       40.74     22.04 o 
  -7   4   8     1009.27     1015.38     31.12 o 
  -6   4   8     4209.94     4165.10     95.34 o 
  -5   4   8       74.60      102.56     23.39 o 
  -4   4   8     1748.62     1845.26     32.28 o 
  -3   4   8     5491.20     5365.17     88.81 o 
  -2   4   8      286.83      308.15     10.08 o 
  -1   4   8     5490.42     5158.45     60.78 o 
   0   4   8     3155.57     2882.29     37.60 o 
   1   4   8      520.19      499.54     13.25 o 
   2   4   8     1708.68     1668.10     27.71 o 
   3   4   8     4486.02     4568.37     55.88 o 
   4   4   8      357.28      374.51     22.79 o 
   5   4   8      434.15      398.57     60.80 o 
   6   4   8     1149.25     1121.59     35.73 o 
   7   4   8      206.54      179.87     63.42 o 
 -10   5   8       75.15       58.55     39.41 o 
  -9   5   8      183.33      158.11     66.29 o 
  -8   5   8       10.00        5.20     18.85 o 
  -7   5   8      867.86      853.25     39.61 o 
  -6   5   8       39.52       39.87     12.05 o 
  -5   5   8        5.60        5.35      7.96 o 
  -4   5   8       49.88       38.78      5.98 o 
  -3   5   8      191.34      180.18      6.33 o 
  -2   5   8      100.55      129.46     11.18 o 
  -1   5   8      287.25      296.25     12.25 o 
   0   5   8        7.88        7.75      5.88 o 
   1   5   8       47.61       56.91     11.85 o 
   2   5   8        5.05       17.89      5.96 o 
   3   5   8       77.85       79.12     14.30 o 
   4   5   8       13.10       20.92     10.52 o 
   5   5   8      149.95      168.51     38.17 o 
   6   5   8        0.87       11.51     12.56 o 
   7   5   8       57.36       61.58     23.58 o 
  -9   6   8        4.45      -24.20     33.07 o 
  -8   6   8        8.37        1.25     27.20 o 
  -7   6   8      123.00      108.50     37.56 o 
  -6   6   8       61.20       39.72     15.58 o 
  -5   6   8      109.85      116.67     23.29 o 
  -4   6   8      873.76      874.84     20.46 o 
  -3   6   8      131.37      134.60      6.95 o 
  -2   6   8       57.85       51.90     11.16 o 
  -1   6   8      390.97      394.36     12.68 o 
   0   6   8       22.94       29.09      8.04 o 
   1   6   8      179.55      169.42     15.40 o 
   2   6   8      168.36       88.31     57.26 o 
   3   6   8        4.71       14.48      6.00 o 
   4   6   8       18.83       15.51      8.71 o 
   5   6   8        4.14        1.86     10.56 o 
   6   6   8      288.08      259.74     71.47 o 
   7   6   8       49.91       36.86     18.51 o 
  -9   7   8      114.98      104.65     51.11 o 
  -8   7   8      393.85      466.21     42.39 o 
  -7   7   8      529.68      541.62     32.59 o 
  -6   7   8      741.29      750.42     22.19 o 
  -5   7   8     5024.48     4873.68     97.21 o 
  -4   7   8      421.20      433.35     19.38 o 
  -3   7   8      779.06      757.45     24.99 o 
  -2   7   8     3117.75     3169.98     48.51 o 
  -1   7   8     3581.47     3426.03     53.36 o 
   0   7   8        3.37       10.55      7.84 o 
   1   7   8     2556.48     2553.68     49.60 o 
   3   7   8      587.86      589.04     19.97 o 
   4   7   8      261.60      266.55     23.12 o 
   5   7   8     1982.20     2046.44     49.12 o 
   6   7   8       42.22       42.01     21.41 o 
   7   7   8      637.87      630.61     30.87 o 
  -9   8   8      774.34      710.19     37.98 o 
  -8   8   8      398.93      307.98    122.96 o 
  -7   8   8      707.92      640.81     24.11 o 
  -6   8   8      924.42      937.47     31.63 o 
  -5   8   8      397.45      406.27     27.49 o 
  -4   8   8      147.78      143.70     25.99 o 
  -3   8   8      570.91      606.03     16.09 o 
  -2   8   8        5.06        3.37      9.92 o 
  -1   8   8     1086.76     1145.33     23.69 o 
   0   8   8      493.69      508.56     15.24 o 
   1   8   8       34.46       36.14      8.84 o 
   2   8   8      445.71      454.22     17.41 o 
   3   8   8     1734.15     1662.46     76.52 o 
   4   8   8       95.78       76.86     19.61 o 
   5   8   8       30.31       40.61     14.56 o 
   6   8   8       31.58       19.64     16.77 o 
  -9   9   8        2.76        4.09     25.07 o 
  -8   9   8        0.28       -5.62     27.96 o 
  -7   9   8      329.09      267.63     57.45 o 
  -6   9   8       27.94       13.88     18.34 o 
  -5   9   8      105.02       84.66     22.98 o 
  -4   9   8      253.56      249.96     19.73 o 
  -3   9   8       78.34       87.03     13.26 o 
  -2   9   8     1625.41     1713.75     40.79 o 
  -1   9   8       48.69       51.71     13.61 o 
   0   9   8        3.99       -1.00     11.90 o 
   1   9   8       18.29        6.32      9.85 o 
   2   9   8       16.84       14.92      7.65 o 
   3   9   8        0.47       -5.48     15.16 o 
   4   9   8      392.71      365.67     15.84 o 
   5   9   8      119.88       60.76     24.72 o 
   6   9   8      115.59      106.12     33.29 o 
  -8  10   8       21.62       14.75     27.22 o 
  -7  10   8        8.97       -1.31     16.63 o 
  -6  10   8       21.91       15.86     17.23 o 
  -5  10   8        8.01        2.78     12.01 o 
  -4  10   8        4.21       -2.81      9.09 o 
  -3  10   8        4.42       -0.02      8.57 o 
  -2  10   8       93.60      102.86     22.98 o 
  -1  10   8       77.22       92.85     17.76 o 
   0  10   8       21.30       22.26     10.69 o 
   1  10   8        0.04        6.47      8.52 o 
   2  10   8       31.04       29.68      9.85 o 
   3  10   8        7.03        6.32     11.87 o 
   4  10   8        4.24        0.11     12.21 o 
   5  10   8       16.24       26.50     14.21 o 
   6  10   8       62.64       40.52     23.87 o 
  -8  11   8      929.71      908.50     55.36 o 
  -7  11   8      101.71       78.16     46.11 o 
  -6  11   8      643.01      696.09     36.58 o 
  -5  11   8     2019.77     2002.16     53.18 o 
  -4  11   8     1051.24     1027.94     30.36 o 
  -3  11   8     1078.30     1111.84     26.37 o 
  -2  11   8     3778.09     4045.21     68.29 o 
  -1  11   8      282.17      304.11     21.46 o 
   0  11   8        3.31       15.05      9.04 o 
   1  11   8      899.51      903.98     25.12 o 
   2  11   8      523.85      494.60     21.03 o 
   3  11   8      100.30       77.15     27.44 o 
   4  11   8      557.76      556.16     47.70 o 
   5  11   8      641.82      684.22     42.20 o 
  -7  12   8       45.76       44.71     18.46 o 
  -6  12   8      414.32      398.47     44.76 o 
  -5  12   8      117.03       86.67     27.00 o 
  -4  12   8      196.22      158.36     37.62 o 
  -3  12   8       66.19       47.19     16.27 o 
  -2  12   8       58.20       70.17     13.53 o 
  -1  12   8      246.54      311.78     29.10 o 
   0  12   8        7.07        5.58     12.51 o 
   1  12   8      376.17      400.87     27.83 o 
   2  12   8      148.57       89.07     25.80 o 
   3  12   8      109.60       96.77     23.14 o 
   4  12   8       53.28       48.76     20.28 o 
   5  12   8       43.31       30.30     21.46 o 
  -6  13   8      243.92      197.38     75.46 o 
  -5  13   8       94.49      121.09     35.45 o 
  -4  13   8       29.33       42.71     16.17 o 
  -3  13   8       22.02       22.52     13.31 o 
  -2  13   8      413.73      494.51     25.37 o 
  -1  13   8      387.10      426.61     22.76 o 
   0  13   8        8.30       12.21     13.61 o 
   1  13   8       12.68        7.08      9.89 o 
   2  13   8      177.71      162.01     41.48 o 
   3  13   8       92.49       75.23     27.46 o 
   4  13   8       50.57       39.42     25.79 o 
  -5  14   8        6.77       11.21     25.92 o 
  -4  14   8      410.03      356.88     47.43 o 
  -3  14   8      196.75      142.60     32.33 o 
  -2  14   8        6.93       -0.59     12.72 o 
  -1  14   8      435.07      435.60     37.16 o 
   0  14   8        3.68       11.63      8.88 o 
   1  14   8       70.81       57.86     17.03 o 
   2  14   8      143.99      131.00     37.78 o 
   3  14   8       30.88       25.07     12.93 o 
  -4  15   8        7.52        8.75     24.82 o 
  -3  15   8       14.54       -1.82     27.74 o 
  -2  15   8       99.19       83.44     22.06 o 
  -1  15   8      248.01      202.65     57.14 o 
   0  15   8        0.23       17.57     10.09 o 
   1  15   8      100.45       83.56     23.98 o 
   2  15   8       84.26       63.20     30.22 o 
  -2  16   8       69.75       65.35     23.12 o 
  -1  16   8      196.39      144.41     50.60 o 
   0  16   8        1.09       -5.12     16.89 o 
 -10   1   9       77.34       66.14     38.98 o 
  -9   1   9      189.45      156.07     47.27 o 
  -8   1   9        0.47        5.05      9.93 o 
  -7   1   9      259.21      305.52     35.06 o 
  -6   1   9     1632.45     1633.91     42.62 o 
  -5   1   9       96.25      104.06      5.71 o 
  -4   1   9      606.21      570.89     15.55 o 
  -3   1   9     1160.52     1171.47     16.61 o 
  -2   1   9      114.27      129.02     12.94 o 
  -1   1   9      382.68      377.01     11.20 o 
   0   1   9     1459.44     1494.39     29.96 o 
   1   1   9       77.72       79.51     13.56 o 
   2   1   9     2508.27     2522.31     34.55 o 
   3   1   9       20.40       22.84     13.69 o 
   4   1   9       77.26       87.43     24.22 o 
   5   1   9      281.38      253.29     50.22 o 
   6   1   9      213.77      211.46     48.13 o 
   7   1   9       56.73       42.26     14.16 o 
 -10   2   9      107.79      102.09     71.56 o 
  -9   2   9      180.73      165.35     66.14 o 
  -8   2   9     4580.66     4883.88     53.28 o 
  -7   2   9       11.92       10.24      8.72 o 
  -6   2   9      950.59      966.82     27.89 o 
  -5   2   9     3204.86     3347.90     43.90 o 
  -4   2   9     2282.28     2514.02     38.79 o 
  -3   2   9     6304.60     6319.96     60.52 o 
  -2   2   9    10209.48     9828.66     95.40 o 
  -1   2   9      964.99      932.52     17.25 o 
   0   2   9     3334.70     3383.42     41.20 o 
   1   2   9    10030.13     9701.02    118.42 o 
   2   2   9     1817.61     1813.31     32.87 o 
   3   2   9     1817.19     1883.57     50.67 o 
   4   2   9     3010.23     3065.99     94.60 o 
   5   2   9      354.03      344.04     26.96 o 
   6   2   9      836.11      871.64     35.76 o 
   7   2   9      832.43      830.39     42.36 o 
 -10   3   9        7.25      -36.47     43.48 o 
  -9   3   9      220.82      171.27     61.68 o 
  -8   3   9      484.21      478.22     45.77 o 
  -7   3   9      154.08      118.42     34.09 o 
  -6   3   9      822.43      758.23     39.25 o 
  -5   3   9     1187.51     1182.09     20.00 o 
  -4   3   9       39.78       31.73      6.95 o 
  -3   3   9     3190.25     3204.53     32.16 o 
  -2   3   9       13.42        9.46      5.72 o 
  -1   3   9       61.61       56.44     12.17 o 
   0   3   9      139.92      163.33     28.57 o 
   1   3   9        8.34        9.40      3.70 o 
   2   3   9      494.35      470.57     10.34 o 
   3   3   9      334.99      338.38     17.21 o 
   4   3   9      566.33      538.69     21.57 o 
   5   3   9       32.27       22.16     11.74 o 
   6   3   9       77.68       66.83     16.04 o 
   7   3   9      293.53      233.58     77.81 o 
 -10   4   9        1.93      -35.03     42.12 o 
  -9   4   9       26.81       18.20     18.59 o 
  -8   4   9        0.76       16.31     17.58 o 
  -7   4   9        9.02        2.36      9.60 o 
  -6   4   9       18.63       25.83      9.52 o 
  -5   4   9      712.53      750.69     23.57 o 
  -4   4   9      214.23      222.89     15.20 o 
  -3   4   9      508.91      521.66     10.77 o 
  -2   4   9      112.89      124.61     10.10 o 
  -1   4   9      124.03      139.15     22.09 o 
   0   4   9       32.43       38.03      7.69 o 
   1   4   9      443.74      442.65     13.82 o 
   2   4   9       24.51       28.57     10.06 o 
   3   4   9       64.40       76.21     13.62 o 
   4   4   9        0.56        1.40     10.28 o 
   5   4   9      428.19      455.10     35.72 o 
   6   4   9      179.89      148.59     31.04 o 
   7   4   9       34.24       24.26     21.67 o 
  -9   5   9      428.68      455.01     39.40 o 
  -8   5   9       27.80       10.65     19.71 o 
  -7   5   9      873.52      891.82     40.87 o 
  -6   5   9      862.47      907.91     24.15 o 
  -5   5   9        5.96       -3.81      9.59 o 
  -4   5   9     5214.54     5201.18     75.98 o 
  -3   5   9     4196.08     4349.12     60.90 o 
  -2   5   9      272.36      260.92     13.79 o 
  -1   5   9     2830.41     2984.65     47.16 o 
   0   5   9     2891.86     2898.38     43.87 o 
   1   5   9        1.14       10.49      8.18 o 
   2   5   9     3151.17     3299.88     69.88 o 
   3   5   9      568.96      566.41     21.91 o 
   4   5   9       59.78       61.74     14.65 o 
   5   5   9     1309.44     1360.02     26.37 o 
   6   5   9     1176.44     1209.51     65.16 o 
   7   5   9      173.60      118.78     41.34 o 
  -9   6   9        8.19        9.51     21.65 o 
  -8   6   9     1615.68     1526.70     69.21 o 
  -7   6   9      732.44      730.79     34.87 o 
  -6   6   9       63.47       73.46     18.62 o 
  -5   6   9     3100.95     3309.17     88.72 o 
  -4   6   9      867.07      788.55     38.74 o 
  -3   6   9      811.38      860.57     16.57 o 
  -2   6   9     3795.26     3885.45     74.16 o 
  -1   6   9      528.55      498.54     15.99 o 
   0   6   9     1538.74     1619.60     23.72 o 
   1   6   9     5155.58     5031.65    105.10 o 
   2   6   9      495.16      451.23     29.12 o 
   3   6   9      753.04      738.69     26.98 o 
   4   6   9     1667.25     1659.44     63.63 o 
   5   6   9        5.94        8.56     12.04 o 
   6   6   9      306.15      241.22     71.78 o 
  -9   7   9      199.68      156.19     64.44 o 
  -8   7   9      502.23      513.36     39.33 o 
  -7   7   9       45.98        3.84     20.62 o 
  -6   7   9      955.71      912.75     24.92 o 
  -5   7   9       43.50       48.66     13.95 o 
  -4   7   9       68.30       57.65     14.25 o 
  -3   7   9      514.93      485.15     14.36 o 
  -2   7   9        1.84        2.09      8.73 o 
  -1   7   9       75.57       87.60     13.51 o 
   0   7   9       71.84       76.67     12.74 o 
   1   7   9       57.34       42.27      8.67 o 
   2   7   9       69.19       78.76     15.34 o 
   3   7   9      278.04      248.28     40.71 o 
   4   7   9       26.50       31.36     10.53 o 
   5   7   9       34.54       38.73     10.37 o 
   6   7   9        8.39        6.30     14.74 o 
  -9   8   9        4.00       26.07     24.43 o 
  -8   8   9       79.44       54.61     26.83 o 
  -7   8   9      317.75      248.10    101.81 o 
  -6   8   9       28.80       22.01     16.30 o 
  -5   8   9      173.59      181.27     42.04 o 
  -4   8   9       23.30       25.87      7.28 o 
  -3   8   9       25.56       23.74     10.02 o 
  -2   8   9       57.10       49.56     10.56 o 
  -1   8   9       75.62       75.70     13.81 o 
   0   8   9        3.77        9.47     10.08 o 
   1   8   9       12.11       13.27      9.07 o 
   2   8   9      200.60      215.24     19.22 o 
   3   8   9       80.28       91.61     20.82 o 
   4   8   9       88.31       83.56     27.84 o 
   5   8   9       77.38       61.20     32.79 o 
   6   8   9       15.24       17.70     20.02 o 
  -8   9   9       44.47       33.02     17.67 o 
  -7   9   9      792.53      822.50     51.44 o 
  -6   9   9     1146.16     1135.57     30.76 o 
  -5   9   9     1179.70     1219.41     32.81 o 
  -4   9   9     3589.43     3793.90     69.57 o 
  -3   9   9      807.61      786.83     21.25 o 
  -2   9   9       64.67       38.40     10.69 o 
  -1   9   9     4332.46     4562.97     84.92 o 
   0   9   9     2166.39     2162.13     49.58 o 
   1   9   9       23.29       16.73      8.74 o 
   2   9   9     2218.66     2261.34     42.92 o 
   3   9   9      406.90      439.93     35.39 o 
   4   9   9       88.10       79.45     28.44 o 
   5   9   9      942.73      887.35     42.81 o 
   6   9   9      545.12      527.25     35.57 o 
  -8  10   9      886.74      795.11     51.94 o 
  -7  10   9      505.78      477.64     43.02 o 
  -6  10   9       68.61       37.79     20.87 o 
  -5  10   9       13.15       18.85     11.98 o 
  -4  10   9     1515.43     1506.43     42.62 o 
  -3  10   9      284.67      305.57     16.77 o 
  -2  10   9      102.26      103.60     19.86 o 
  -1  10   9       46.93       37.83      9.04 o 
   0  10   9      415.41      403.25     17.54 o 
   1  10   9      145.33      144.87     32.96 o 
   2  10   9       11.39       15.32     10.39 o 
   3  10   9        3.37        6.65     10.51 o 
   4  10   9        5.76       17.47     15.00 o 
   5  10   9        2.85       -6.43     21.31 o 
  -7  11   9       34.53       32.48     24.79 o 
  -6  11   9       29.21        7.51     11.86 o 
  -5  11   9      249.40      213.99     52.40 o 
  -4  11   9      202.69      194.27     45.74 o 
  -3  11   9      832.62      828.45     23.16 o 
  -2  11   9        1.56        1.69     10.62 o 
  -1  11   9       82.96       94.42     23.01 o 
   0  11   9       69.91       74.83     18.03 o 
   1  11   9      190.11      156.60     29.77 o 
   2  11   9      315.65      291.71     20.28 o 
   3  11   9        5.80        2.40     14.91 o 
   4  11   9       83.01       74.72     26.86 o 
   5  11   9       16.33        6.91     15.96 o 
  -7  12   9      116.36       81.72     25.16 o 
  -6  12   9      195.78      163.65     57.58 o 
  -5  12   9       32.07       42.10     21.75 o 
  -4  12   9        9.45       -5.21     13.84 o 
  -3  12   9       52.89       48.07     15.03 o 
  -2  12   9       43.77       25.84     12.01 o 
  -1  12   9       23.72       14.60     11.29 o 
   0  12   9      471.16      503.65     19.07 o 
   1  12   9       82.42       72.69     22.95 o 
   2  12   9        1.30        9.39      9.58 o 
   3  12   9       13.67       13.92      9.66 o 
   4  12   9       26.02       23.98     16.05 o 
  -6  13   9      358.50      292.00     74.90 o 
  -5  13   9      185.79      173.19     50.21 o 
  -4  13   9     1032.14     1027.17     39.17 o 
  -3  13   9      935.34      906.21     45.17 o 
  -2  13   9      226.59      199.69     44.34 o 
  -1  13   9     1271.74     1375.11     41.18 o 
   0  13   9       90.45       64.38     22.00 o 
   1  13   9        1.61        4.76      7.40 o 
   2  13   9      853.97      900.54     48.58 o 
   3  13   9        8.68        8.13     11.15 o 
  -5  14   9       88.20       73.74     29.02 o 
  -4  14   9      380.36      316.71    103.82 o 
  -3  14   9        7.73        1.62     17.31 o 
  -2  14   9      176.73      127.27     34.70 o 
  -1  14   9       32.86       25.65     13.17 o 
   0  14   9        3.24       21.46     11.79 o 
   1  14   9      176.81      113.85     44.36 o 
   2  14   9       16.28        3.81     13.80 o 
  -3  15   9      416.82      455.34     40.58 o 
  -2  15   9        0.71       16.63     22.68 o 
  -1  15   9      342.57      445.65     34.58 o 
   0  15   9       25.45       22.93     15.33 o 
 -10   0  10     1144.73     1208.59     71.84 o 
  -9   0  10      243.38      203.10    119.92 o 
  -8   0  10     1003.33      929.61     43.25 o 
  -7   0  10      626.15      630.26     30.41 o 
  -6   0  10      619.52      662.71     50.88 o 
  -5   0  10      246.47      242.03     68.65 o 
  -4   0  10     6533.31     6340.12     93.01 o 
  -3   0  10      296.83      299.01     16.66 o 
  -2   0  10     2660.02     2794.22     56.42 o 
  -1   0  10     3835.65     3882.64    135.89 o 
   0   0  10    10325.06     9541.51    240.74 o 
   1   0  10      340.56      333.22     25.33 o 
   2   0  10     9973.44     9596.83    136.84 o 
   3   0  10     1691.37     1723.89     79.60 o 
   4   0  10      434.76      465.64     39.51 o 
   5   0  10     1899.19     1947.57     47.52 o 
   6   0  10      430.68      497.83     82.28 o 
   7   0  10      283.04      257.37     43.30 o 
 -10   1  10      192.93       72.08     33.37 o 
  -9   1  10       40.85       22.69     17.02 o 
  -8   1  10       15.97       20.77      9.42 o 
  -7   1  10      655.05      658.68     23.35 o 
  -6   1  10      277.55      289.58     19.60 o 
  -5   1  10     1960.23     1973.96     50.83 o 
  -4   1  10      182.26      136.88     18.83 o 
  -3   1  10       19.96       21.09      5.03 o 
  -2   1  10      254.03      226.42     11.36 o 
  -1   1  10     1101.39     1118.02     21.28 o 
   0   1  10      341.41      327.81     12.93 o 
   1   1  10       29.81       30.32      7.38 o 
   2   1  10       52.45       52.01     17.68 o 
   3   1  10      103.03       92.51     20.17 o 
   4   1  10      483.70      479.97     29.51 o 
   5   1  10        4.95        9.54     11.51 o 
   6   1  10      123.97      104.92     28.59 o 
   7   1  10       24.19       24.60     15.10 o 
 -10   2  10       33.14        2.74     27.13 o 
  -9   2  10      209.36      157.75     61.37 o 
  -8   2  10       63.24       21.65     14.24 o 
  -7   2  10      132.08      102.96     25.64 o 
  -6   2  10      267.42      265.07     21.99 o 
  -5   2  10       23.33       16.95      8.72 o 
  -4   2  10       34.63       31.66      5.60 o 
  -3   2  10       72.75       62.74     12.01 o 
  -2   2  10        0.66        4.97      7.15 o 
  -1   2  10     2089.65     2187.43     37.48 o 
   0   2  10      389.03      378.30     13.37 o 
   1   2  10       25.50       28.61      8.08 o 
   2   2  10       17.75       21.98     10.86 o 
   3   2  10        7.22       15.26     12.92 o 
   4   2  10        4.69       15.62     12.06 o 
   5   2  10      154.13      133.00     28.79 o 
   6   2  10       69.26       53.15     20.17 o 
   7   2  10        9.62       14.79     12.86 o 
  -9   3  10      238.71      180.54     91.25 o 
  -8   3  10      221.67       77.32     90.42 o 
  -7   3  10       33.08       13.83     11.82 o 
  -6   3  10      361.71      369.06     19.54 o 
  -5   3  10     2044.30     2176.04     47.70 o 
  -4   3  10      164.54      193.77     14.44 o 
  -3   3  10      192.58      207.27      7.62 o 
  -2   3  10     1153.49     1208.49     25.12 o 
  -1   3  10     1434.12     1501.92     28.53 o 
   0   3  10     1527.33     1642.40     30.85 o 
   1   3  10     1674.06     1675.99     30.40 o 
   2   3  10        0.20        5.03     14.45 o 
   3   3  10     1314.94     1333.56     34.78 o 
   4   3  10      856.38      874.06     29.50 o 
   5   3  10       36.91       40.55     12.97 o 
   6   3  10      723.23      714.61     38.26 o 
  -9   4  10      491.58      481.57     36.57 o 
  -8   4  10      288.59      234.62     90.10 o 
  -7   4  10     2263.65     2250.25     57.38 o 
  -6   4  10      286.14      317.26     22.21 o 
  -5   4  10      647.37      663.21     28.45 o 
  -4   4  10     1851.19     2041.24     51.52 o 
  -3   4  10     1652.29     1652.28     24.37 o 
  -2   4  10     1768.06     1835.16     25.39 o 
  -1   4  10     9294.68     8790.73    167.76 o 
   0   4  10      700.69      638.87     14.32 o 
   1   4  10      822.08      842.06     23.62 o 
   2   4  10     2058.07     2053.71     46.78 o 
   3   4  10     1301.49     1316.49     39.94 o 
   4   4  10        7.43       14.93     14.74 o 
   5   4  10     3345.35     3508.68     88.69 o 
   6   4  10       35.45       29.21     13.26 o 
  -9   5  10       27.01        3.83     25.56 o 
  -8   5  10       94.44       63.39     30.12 o 
  -7   5  10      157.40      139.06     63.24 o 
  -6   5  10       22.60       21.61     17.61 o 
  -5   5  10      827.06      807.05     24.00 o 
  -4   5  10     1333.10     1399.23     41.51 o 
  -3   5  10        6.66       10.54      4.57 o 
  -2   5  10      101.62      112.98     22.37 o 
  -1   5  10      577.00      580.82     15.81 o 
   0   5  10      149.98      160.48     27.82 o 
   1   5  10      164.82      170.68     14.31 o 
   2   5  10        0.76        5.50      9.95 o 
   3   5  10      169.12      172.03     32.62 o 
   4   5  10       94.34       69.09     22.56 o 
   5   5  10      165.52      111.38     26.88 o 
   6   5  10       17.56       22.39     18.37 o 
  -9   6  10        1.51       -6.06     23.25 o 
  -8   6  10       69.60       55.95     40.79 o 
  -7   6  10      160.48      154.99     55.37 o 
  -6   6  10      297.86      260.69     21.59 o 
  -5   6  10       44.13       30.56     12.15 o 
  -4   6  10      297.05      283.16     23.24 o 
  -3   6  10       67.81       65.19     16.82 o 
  -2   6  10      306.13      275.94     13.94 o 
  -1   6  10        3.86        4.20      8.94 o 
   0   6  10      528.37      479.74     15.21 o 
   1   6  10        7.83        5.61      8.85 o 
   2   6  10      260.72      226.83     41.64 o 
   3   6  10       80.01       71.42     15.83 o 
   4   6  10      110.30      112.62     26.99 o 
   5   6  10        1.65       -1.32     10.30 o 
   6   6  10       63.69       60.94     29.71 o 
  -9   7  10     1206.99     1275.72     73.34 o 
  -8   7  10      258.02      233.44     98.92 o 
  -7   7  10      119.88      113.76     42.76 o 
  -6   7  10     1541.94     1509.44     39.64 o 
  -5   7  10     1002.66     1049.05     29.00 o 
  -4   7  10       94.99       68.29     20.19 o 
  -3   7  10     3214.53     3359.66     61.22 o 
  -2   7  10     2873.70     3057.49     58.60 o 
  -1   7  10       72.41       82.71     16.18 o 
   0   7  10     1894.07     2017.29     40.80 o 
   1   7  10     1951.51     1931.64     38.43 o 
   2   7  10        6.87       12.77      7.49 o 
   3   7  10     1176.35     1276.28     30.50 o 
   4   7  10     1147.10     1131.46     26.60 o 
   5   7  10        6.47      -17.74     28.59 o 
   6   7  10      836.07      787.90     44.54 o 
  -8   8  10        2.10       24.74     22.44 o 
  -7   8  10      211.03      178.96     62.81 o 
  -6   8  10      854.47      786.11     57.54 o 
  -5   8  10      128.93      118.25     25.08 o 
  -4   8  10     1285.60     1298.87     31.85 o 
  -3   8  10      201.40      223.68     16.19 o 
  -2   8  10       55.58       56.34     12.80 o 
  -1   8  10      458.00      480.95     17.65 o 
   0   8  10     1023.55      962.49     26.37 o 
   1   8  10      194.50      207.41     14.42 o 
   2   8  10      664.76      620.43     35.11 o 
   3   8  10      409.14      389.29     22.89 o 
   4   8  10      162.88      129.85     35.25 o 
   5   8  10      113.93       91.97     46.82 o 
  -8   9  10       95.54       38.65     29.28 o 
  -7   9  10      384.27      307.60    149.47 o 
  -6   9  10       32.66       28.50     22.66 o 
  -5   9  10      689.81      673.19     24.41 o 
  -4   9  10      136.04      130.30     26.01 o 
  -3   9  10       32.08       31.08     10.89 o 
  -2   9  10      215.96      216.73     18.62 o 
  -1   9  10      329.17      316.90     16.88 o 
   0   9  10        1.39       -3.38     11.79 o 
   1   9  10      133.51      130.37     25.64 o 
   2   9  10       26.16       22.07     10.49 o 
   3   9  10       21.48       12.99     13.21 o 
   4   9  10        6.30        4.59     12.74 o 
   5   9  10       23.98       11.16     21.34 o 
  -7  10  10      123.32      103.30     46.71 o 
  -6  10  10      149.34      112.45     39.20 o 
  -5  10  10       34.74       37.08     15.74 o 
  -4  10  10        6.91       12.80      9.85 o 
  -3  10  10      163.58      149.76     31.05 o 
  -2  10  10      373.62      387.64     21.35 o 
  -1  10  10      221.17      231.09     21.00 o 
   0  10  10       11.90        9.44     11.70 o 
   1  10  10       50.28       40.05     13.64 o 
   2  10  10      154.66      128.17     36.16 o 
   3  10  10        1.11       11.24     15.16 o 
   4  10  10      127.44       89.06     39.44 o 
  -7  11  10       22.81        9.98     28.31 o 
  -6  11  10      443.14      451.79     34.26 o 
  -5  11  10     1593.26     1515.86     76.19 o 
  -4  11  10      923.34      956.58     34.57 o 
  -3  11  10      377.28      385.26     50.64 o 
  -2  11  10     1637.41     1676.62     34.50 o 
  -1  11  10       60.78       39.68     12.43 o 
   0  11  10     1580.96     1625.13     26.55 o 
   1  11  10      840.34      861.08     29.57 o 
   2  11  10       14.41       14.42     11.93 o 
   3  11  10      780.13      786.29     31.76 o 
   4  11  10      495.56      513.84     50.71 o 
  -6  12  10      314.11      227.62     64.14 o 
  -5  12  10      253.28      194.75     60.09 o 
  -4  12  10        7.35       29.88     15.00 o 
  -3  12  10      332.95      349.59     45.67 o 
  -2  12  10       21.59       19.52     10.47 o 
  -1  12  10       17.42       26.28     12.23 o 
   0  12  10      403.72      393.91     24.48 o 
   1  12  10      201.44      157.17     41.53 o 
   2  12  10        3.86        8.38      6.72 o 
   3  12  10        5.54       12.04     16.11 o 
  -5  13  10      421.21      408.24     47.98 o 
  -4  13  10        1.78       23.80     20.91 o 
  -3  13  10      262.03      218.60     61.28 o 
  -2  13  10      235.85      215.28     66.70 o 
  -1  13  10        3.60        9.96      9.34 o 
   0  13  10      197.39      185.60     52.94 o 
   1  13  10        7.46       14.79     10.34 o 
   2  13  10       14.95        1.26     12.98 o 
  -4  14  10       94.89       54.37     24.55 o 
  -3  14  10       14.53      -16.00     20.62 o 
  -2  14  10      230.03      177.48     65.42 o 
  -1  14  10      172.34      124.02     35.46 o 
   0  14  10        5.60        2.54     11.91 o 
   1  14  10       39.68       32.93     17.98 o 
  -9   1  11        9.90       -1.00     31.68 o 
  -8   1  11       53.70       42.88     15.73 o 
  -7   1  11     1305.22     1302.37     39.17 o 
  -6   1  11        2.02        6.75     11.67 o 
  -5   1  11      351.10      398.45     19.88 o 
  -4   1  11     1613.94     1674.06     39.40 o 
  -3   1  11      104.38      101.03     15.94 o 
  -2   1  11      128.21      137.35     14.41 o 
  -1   1  11      954.85     1010.39     21.29 o 
   0   1  11      457.78      435.49     13.57 o 
   1   1  11       17.02       23.49     13.56 o 
   2   1  11      132.46      136.04     28.71 o 
   3   1  11      552.51      561.35     24.58 o 
   4   1  11     1147.10     1189.95     30.07 o 
   5   1  11      252.01      200.57     43.32 o 
   6   1  11       12.57       23.29     13.58 o 
  -9   2  11     1657.58     1728.38     50.48 o 
  -8   2  11      377.37      414.43     59.84 o 
  -7   2  11      130.76      109.19     30.10 o 
  -6   2  11     3565.66     3674.68     67.89 o 
  -5   2  11       81.64      117.30     29.96 o 
  -4   2  11     1528.21     1629.48     33.33 o 
  -3   2  11     3687.77     3680.60     84.46 o 
  -2   2  11     2027.61     2078.19     45.04 o 
  -1   2  11     3789.08     3795.07     86.18 o 
   0   2  11     2600.41     2608.89     58.26 o 
   1   2  11     2502.87     2483.50     56.59 o 
   2   2  11       16.78        4.17     15.64 o 
   3   2  11     1707.50     1745.12     45.82 o 
   4   2  11      831.31      803.08     26.83 o 
   5   2  11      146.88      139.49     33.69 o 
   6   2  11      736.95      766.90     30.20 o 
  -9   3  11       82.75       35.67     27.83 o 
  -8   3  11        2.80        0.50     22.83 o 
  -7   3  11      122.06      109.97     33.96 o 
  -6   3  11      201.29      164.39     49.89 o 
  -5   3  11       66.93       34.18     25.16 o 
  -4   3  11      219.02      214.95     26.94 o 
  -3   3  11      141.12      167.84     13.20 o 
  -2   3  11     1220.59     1198.42     30.07 o 
  -1   3  11       19.05       11.58      8.02 o 
   0   3  11      275.80      270.29     17.32 o 
   1   3  11      466.79      445.81     15.36 o 
   2   3  11      248.28      245.46     43.49 o 
   3   3  11       82.24       84.11     19.13 o 
   4   3  11        5.54       -0.38     15.43 o 
   5   3  11       57.99       62.58     19.97 o 
   6   3  11      182.79      135.92     37.65 o 
  -9   4  11       28.65       34.56     22.00 o 
  -8   4  11       11.25       13.90     25.90 o 
  -7   4  11       23.88       17.01     11.23 o 
  -6   4  11        4.71       14.17      9.32 o 
  -5   4  11       22.90       12.79     12.81 o 
  -4   4  11        1.44        9.41      9.50 o 
  -3   4  11       10.96       10.07      6.54 o 
  -2   4  11      106.37      105.77     19.25 o 
  -1   4  11      253.21      227.21     13.93 o 
   0   4  11       25.92       25.89      8.48 o 
   1   4  11      186.36      173.15     13.68 o 
   2   4  11        2.06       14.78     14.30 o 
   3   4  11       58.56       52.73     14.07 o 
   4   4  11       29.03       27.62     14.98 o 
   5   4  11       33.23       34.11     10.79 o 
   6   4  11        1.60       15.30     15.36 o 
  -9   5  11       13.70       17.52     13.92 o 
  -8   5  11      710.11      622.57     40.10 o 
  -7   5  11     1064.89     1104.59     43.64 o 
  -6   5  11       26.42       18.12     15.35 o 
  -5   5  11     3167.77     3290.45     75.07 o 
  -4   5  11      268.94      309.51     17.96 o 
  -3   5  11       67.95       67.11     13.04 o 
  -2   5  11      873.89      948.04     24.52 o 
  -1   5  11     1054.40     1093.06     27.21 o 
   0   5  11       14.71       17.20      7.89 o 
   1   5  11     1687.44     1717.63     39.41 o 
   2   5  11      480.16      487.68     23.47 o 
   3   5  11        0.60        0.13     11.68 o 
   4   5  11       21.25       21.98      9.23 o 
   5   5  11      663.72      652.66     29.47 o 
  -8   6  11      258.09      217.57     81.39 o 
  -7   6  11      250.44      219.12     81.21 o 
  -6   6  11      408.96      383.38     27.71 o 
  -5   6  11      216.99      260.50     25.00 o 
  -4   6  11      179.06      165.98     35.93 o 
  -3   6  11     1338.97     1390.44     29.54 o 
  -2   6  11      564.67      556.13     19.07 o 
  -1   6  11      357.92      354.20     14.56 o 
   0   6  11     1024.94     1035.71     27.69 o 
   1   6  11      813.59      776.37     22.54 o 
   2   6  11        4.24       -4.58     14.44 o 
   3   6  11     1044.76     1038.36     39.42 o 
   4   6  11        7.79        7.46     14.68 o 
   5   6  11       13.80       13.05     10.54 o 
  -8   7  11      462.85      500.87     38.57 o 
  -7   7  11      442.04      425.89     52.41 o 
  -6   7  11      275.50      288.51     23.87 o 
  -5   7  11       98.37      102.43     27.74 o 
  -4   7  11      489.70      491.08     21.74 o 
  -3   7  11      784.69      813.22     24.27 o 
  -2   7  11        9.01        4.48      9.65 o 
  -1   7  11       20.41       22.52      8.20 o 
   0   7  11      155.30      139.44     29.76 o 
   1   7  11      172.99      170.51     32.74 o 
   2   7  11        5.43        7.92     11.11 o 
   3   7  11       55.25       25.95     17.81 o 
   4   7  11      374.87      330.55     32.35 o 
   5   7  11       75.84       44.37     23.72 o 
  -8   8  11       35.23       40.47     33.70 o 
  -7   8  11      351.68      288.16     98.78 o 
  -6   8  11       13.98       27.76     18.88 o 
  -5   8  11       38.66       21.61     14.66 o 
  -4   8  11       50.20       37.52     11.58 o 
  -3   8  11      164.85      151.82     32.48 o 
  -2   8  11      415.25      395.87     20.78 o 
  -1   8  11        1.86       -7.84     12.62 o 
   0   8  11      401.96      391.76     20.00 o 
   1   8  11      113.97       84.67     21.62 o 
   2   8  11       26.24       26.65     11.31 o 
   3   8  11        3.03       14.34     12.81 o 
   4   8  11      244.54      190.54     48.77 o 
  -7   9  11      330.62      249.21    139.61 o 
  -6   9  11        1.59       10.81     20.06 o 
  -5   9  11     1499.52     1592.71     49.15 o 
  -4   9  11     1081.84     1121.37     28.11 o 
  -3   9  11      132.53      145.85     28.97 o 
  -2   9  11     1207.58     1332.24     32.67 o 
  -1   9  11     1824.11     1946.57     39.00 o 
   0   9  11        7.61       11.50     10.95 o 
   1   9  11     1007.19     1124.53     26.00 o 
   2   9  11     1287.35     1277.74     47.01 o 
   3   9  11       93.52       69.66     24.28 o 
   4   9  11      716.25      735.01     30.91 o 
  -7  10  11      739.82      751.23     47.90 o 
  -6  10  11      711.48      748.06     47.99 o 
  -5  10  11      205.45      176.35     42.60 o 
  -4  10  11      103.99       84.18     27.87 o 
  -3  10  11      340.78      323.23     36.34 o 
  -2  10  11      443.27      490.84     31.66 o 
  -1  10  11       61.68       62.64     13.30 o 
   0  10  11       41.11       37.95     13.86 o 
   1  10  11       41.71       33.31     12.39 o 
   2  10  11        8.29       11.13     14.36 o 
   3  10  11       11.36       11.14     13.77 o 
  -6  11  11       74.25       74.80     51.21 o 
  -5  11  11       20.02       16.25     16.45 o 
  -4  11  11       42.76       31.89     15.80 o 
  -3  11  11      146.80      137.26     31.45 o 
  -2  11  11       32.60       32.39     12.28 o 
  -1  11  11      463.11      463.07     21.46 o 
   0  11  11        6.01       10.28      9.95 o 
   1  11  11       20.53       28.13     16.37 o 
   2  11  11      105.94       93.66     32.89 o 
   3  11  11       22.82        8.06     15.26 o 
  -5  12  11       51.20       31.91     19.31 o 
  -4  12  11       65.51       61.11     24.91 o 
  -3  12  11      197.99      165.94     41.28 o 
  -2  12  11        1.30       19.14     11.40 o 
  -1  12  11       74.99       56.53     21.45 o 
   0  12  11       54.98       49.64     17.46 o 
   1  12  11       26.30        7.82     14.69 o 
   2  12  11       13.48       11.02     11.91 o 
  -4  13  11      659.97      615.83     43.48 o 
  -3  13  11       13.93       14.76     15.63 o 
  -2  13  11      499.72      541.64     25.77 o 
  -1  13  11      575.63      613.27     38.76 o 
   0  13  11        1.20       -0.54     12.24 o 
   1  13  11      667.61      700.81     34.53 o 
  -9   0  12      147.76      105.95    102.69 o 
  -8   0  12     4820.23     4893.48     76.35 o 
  -7   0  12       55.19       46.91     26.21 o 
  -6   0  12      276.77      241.59     82.87 o 
  -5   0  12     4190.49     4392.40    104.02 o 
  -4   0  12      349.65      444.12     40.04 o 
  -3   0  12      914.06      899.33     27.54 o 
  -2   0  12     9498.54     9466.30     98.80 o 
  -1   0  12     1266.32     1167.20     98.69 o 
   0   0  12     2419.71     2552.14     75.21 o 
   1   0  12     2076.85     2217.40     65.16 o 
   2   0  12     1711.58     1743.71     66.06 o 
   3   0  12      596.24      656.49     32.95 o 
   4   0  12     1083.26     1124.34     59.55 o 
   5   0  12      170.77      105.27     59.43 o 
  -9   1  12       11.64        6.90     19.95 o 
  -8   1  12      745.42      672.75     30.75 o 
  -7   1  12      399.17      356.60     26.02 o 
  -6   1  12      573.21      541.44     27.37 o 
  -5   1  12      129.99      112.57     29.19 o 
  -4   1  12        8.36        3.48     11.44 o 
  -3   1  12     1961.15     2071.00     37.56 o 
  -2   1  12      112.86      123.68     19.84 o 
  -1   1  12       10.79       10.20      6.67 o 
   0   1  12       66.41       65.62     14.73 o 
   1   1  12       82.44       63.16     16.52 o 
   2   1  12      416.26      414.10     31.91 o 
   3   1  12       27.69       20.59     12.14 o 
   4   1  12       11.17       22.93     12.67 o 
   5   1  12        4.02       15.91     16.09 o 
  -9   2  12       23.08       14.20     15.57 o 
  -8   2  12       77.88       68.02     37.70 o 
  -7   2  12        2.57        1.95     11.40 o 
  -6   2  12       82.66       62.94     21.36 o 
  -5   2  12       13.15       23.44     14.27 o 
  -4   2  12       52.68       69.59     23.47 o 
  -3   2  12        1.24        2.07      7.06 o 
  -2   2  12      199.07      201.15     26.48 o 
  -1   2  12      243.25      227.75     18.35 o 
   0   2  12       50.48       42.24      9.09 o 
   1   2  12      107.13       93.35     23.12 o 
   2   2  12      264.97      252.92     43.87 o 
   3   2  12        0.91        0.22     14.18 o 
   4   2  12      135.04      106.88     27.37 o 
   5   2  12       17.71       -1.67     10.16 o 
  -9   3  12      539.17      552.41     38.84 o 
  -8   3  12       72.48       62.11     24.89 o 
  -7   3  12     1156.02     1159.04     44.64 o 
  -6   3  12     1017.59     1056.51     33.99 o 
  -5   3  12       11.39       24.67     14.72 o 
  -4   3  12      854.76      839.48     23.87 o 
  -3   3  12     1186.67     1305.13     29.01 o 
  -2   3  12        1.17       10.18      7.26 o 
  -1   3  12      936.01      978.60     22.94 o 
   0   3  12     1128.08     1142.24     26.12 o 
   1   3  12      149.50      152.42     29.96 o 
   2   3  12      639.80      649.82     27.09 o 
   3   3  12      534.70      527.09     22.33 o 
   4   3  12        9.87        0.66     18.33 o 
   5   3  12       67.73       58.33     18.17 o 
  -8   4  12      715.19      680.89     42.81 o 
  -7   4  12     1060.84     1085.22     42.52 o 
  -6   4  12      192.29      170.49     45.84 o 
  -5   4  12     2147.41     2257.67     59.23 o 
  -4   4  12     1175.36     1219.62     30.09 o 
  -3   4  12      970.40      917.46     27.50 o 
  -2   4  12     5009.38     5162.70     77.27 o 
  -1   4  12      358.22      373.30     15.15 o 
   0   4  12       45.04       49.55     14.49 o 
   1   4  12     2182.13     2177.05     64.18 o 
   2   4  12     1194.00     1150.05     27.98 o 
   3   4  12      594.40      596.95     22.31 o 
   4   4  12      489.07      479.59     23.54 o 
   5   4  12       29.38       12.12     12.56 o 
  -8   5  12      426.15      388.63     36.78 o 
  -7   5  12        2.88       23.24     14.55 o 
  -6   5  12       69.98       51.09     21.06 o 
  -5   5  12      565.48      500.59     28.07 o 
  -4   5  12       19.83       16.45     10.04 o 
  -3   5  12       68.70       67.33     16.11 o 
  -2   5  12      333.90      343.60     14.73 o 
  -1   5  12      111.80      109.05     19.22 o 
   0   5  12       31.31       22.51      9.25 o 
   1   5  12        2.46        3.57     13.93 o 
   2   5  12       44.95       29.19     15.12 o 
   3   5  12       36.78       45.22     13.79 o 
   4   5  12       52.88       44.48     15.49 o 
   5   5  12       20.80        7.06     17.25 o 
  -8   6  12        3.67       17.00     23.11 o 
  -7   6  12       17.70       -8.74     30.33 o 
  -6   6  12       18.18       16.82     15.58 o 
  -5   6  12        2.56       28.16     14.26 o 
  -4   6  12       93.69       79.83     17.46 o 
  -3   6  12       32.28       27.46     15.58 o 
  -2   6  12      221.55      188.66     17.21 o 
  -1   6  12        0.42        4.42      8.13 o 
   0   6  12        7.04        3.75      7.51 o 
   1   6  12      260.65      237.18     46.43 o 
   2   6  12        3.23      -11.83     18.13 o 
   3   6  12       11.01        9.25     11.11 o 
   4   6  12        5.82       13.61     11.85 o 
  -8   7  12       81.92       73.24     40.18 o 
  -7   7  12      425.33      436.08     48.36 o 
  -6   7  12     2240.20     2358.68    104.75 o 
  -5   7  12        0.48       -3.06     16.83 o 
  -4   7  12     1419.69     1482.41     29.65 o 
  -3   7  12     1038.99     1059.42     25.89 o 
  -2   7  12        7.30       16.61      6.45 o 
  -1   7  12     2012.02     2074.35     44.43 o 
   0   7  12     1554.72     1616.95     23.73 o 
   1   7  12       12.68       21.34     15.07 o 
   2   7  12     1545.47     1618.14     50.75 o 
   3   7  12      336.18      355.86     24.23 o 
   4   7  12      541.68      521.07     42.54 o 
  -7   8  12       40.80       20.17     27.03 o 
  -6   8  12       39.87       49.30     27.79 o 
  -5   8  12      476.81      471.68     40.65 o 
  -4   8  12      794.52      816.84     24.57 o 
  -3   8  12       88.82       94.79     27.38 o 
  -2   8  12      909.90      845.82     31.99 o 
  -1   8  12      429.60      432.89     19.93 o 
   0   8  12       27.49       21.75     11.74 o 
   1   8  12      196.05      181.55     46.25 o 
   2   8  12      141.77      110.56     32.85 o 
   3   8  12      334.51      326.73     37.39 o 
   4   8  12       32.24       21.02     12.76 o 
  -7   9  12       23.78       17.77     24.49 o 
  -6   9  12       12.38       -8.33     36.45 o 
  -5   9  12       73.62       67.90     25.38 o 
  -4   9  12      228.61      215.08     54.35 o 
  -3   9  12      471.12      439.46     26.34 o 
  -2   9  12       18.77       23.15     13.14 o 
  -1   9  12        4.10      -10.40     13.60 o 
   0   9  12       75.17       60.36     20.92 o 
   1   9  12        4.24        8.10     11.63 o 
   2   9  12      114.74      111.97     30.50 o 
   3   9  12       39.97       24.15     12.63 o 
  -6  10  12       53.67       48.76     30.95 o 
  -5  10  12      162.26      163.10     69.36 o 
  -4  10  12      102.99       89.58     26.84 o 
  -3  10  12      123.71      126.54     26.72 o 
  -2  10  12        3.34        5.49     11.34 o 
  -1  10  12        7.65       16.31      8.63 o 
   0  10  12       21.65       19.43     13.36 o 
   1  10  12        5.78       10.97     15.71 o 
   2  10  12       34.04       14.45     14.70 o 
  -5  11  12        0.30        9.97     28.23 o 
  -4  11  12      569.41      599.39     40.01 o 
  -3  11  12     1159.95     1161.27     48.52 o 
  -2  11  12       48.69       47.44     15.14 o 
  -1  11  12      838.19      905.25     37.98 o 
   0  11  12     1320.15     1381.89     45.91 o 
   1  11  12        6.79       16.42     16.86 o 
   2  11  12     1018.15     1051.92     38.73 o 
  -4  12  12       59.96       42.72     19.73 o 
  -3  12  12      331.22      323.76     37.82 o 
  -2  12  12       76.06       57.99     23.44 o 
  -1  12  12      240.38      275.30     45.89 o 
   0  12  12        2.97       20.50     12.65 o 
  -8   1  13      183.64      126.31     71.32 o 
  -7   1  13      285.22      244.35     64.40 o 
  -6   1  13      297.81      252.76     61.42 o 
  -5   1  13      583.33      588.24     24.86 o 
  -4   1  13      119.34      132.58     30.81 o 
  -3   1  13      161.34      148.84     29.31 o 
  -2   1  13      530.92      530.12     20.46 o 
  -1   1  13       66.67       58.88     15.07 o 
   0   1  13      187.87      192.77     34.74 o 
   1   1  13      820.53      787.98     28.46 o 
   2   1  13       34.17       36.91     13.31 o 
   3   1  13      108.43       87.12     16.35 o 
   4   1  13       81.89       72.46     23.35 o 
  -8   2  13      529.23      547.85     43.79 o 
  -7   2  13     1143.81     1260.00     41.02 o 
  -6   2  13      958.90      977.88     59.49 o 
  -5   2  13        2.82        8.89     13.29 o 
  -4   2  13     5561.64     5755.32     87.14 o 
  -3   2  13     1331.43     1324.90     32.99 o 
  -2   2  13      681.71      650.63     18.47 o 
  -1   2  13     2886.35     2922.55     52.96 o 
   0   2  13     2347.65     2257.72     50.51 o 
   1   2  13      173.32      163.98     36.74 o 
   2   2  13     2776.50     2870.13     38.75 o 
   3   2  13      680.91      644.67     27.19 o 
   4   2  13      136.36      132.09     35.26 o 
  -8   3  13      113.61       79.23     30.37 o 
  -7   3  13      354.60      267.86     83.96 o 
  -6   3  13        1.56        0.87     15.00 o 
  -5   3  13      292.87      295.33     27.19 o 
  -4   3  13      519.73      512.23     30.77 o 
  -3   3  13        9.63       13.92     12.16 o 
  -2   3  13      186.51      169.92     31.97 o 
  -1   3  13      444.87      438.24     16.60 o 
   0   3  13      159.67      136.82     28.12 o 
   1   3  13       48.38       54.07     14.03 o 
   2   3  13       39.62       37.47     14.17 o 
   3   3  13      192.19      161.17     33.58 o 
   4   3  13       11.83        9.50     12.63 o 
  -8   4  13       40.89       10.23     19.69 o 
  -7   4  13        2.11        8.14     10.48 o 
  -6   4  13      112.45       71.74     28.20 o 
  -5   4  13       31.07       25.99     20.44 o 
  -4   4  13       25.02       16.08     11.40 o 
  -3   4  13       11.94       12.05      7.16 o 
  -2   4  13        2.08        7.59     11.36 o 
  -1   4  13      103.92       59.06     13.65 o 
   0   4  13      145.43      120.85     26.02 o 
   1   4  13      156.95      147.23     31.74 o 
   2   4  13       14.11       19.64     11.70 o 
   3   4  13       24.82       13.76     13.75 o 
   4   4  13      291.59      204.75     69.86 o 
  -8   5  13      592.06      667.92     44.80 o 
  -7   5  13      252.04      211.92     55.30 o 
  -6   5  13      483.36      488.31     30.64 o 
  -5   5  13     2098.06     2242.60     76.14 o 
  -4   5  13       53.11       52.49     20.48 o 
  -3   5  13     1054.00     1045.51     26.23 o 
  -2   5  13     1214.43     1269.70     39.39 o 
  -1   5  13       57.25       59.84     13.36 o 
   0   5  13     1444.69     1429.95     27.64 o 
   1   5  13     1980.40     2090.17     35.40 o 
   2   5  13        4.43       12.67     12.55 o 
   3   5  13      248.91      209.17     43.27 o 
   4   5  13      560.00      557.06     30.25 o 
  -7   6  13      373.11      277.10    113.33 o 
  -6   6  13      509.22      500.36     25.47 o 
  -5   6  13       16.28       37.90     22.15 o 
  -4   6  13     1181.62     1250.32     39.04 o 
  -3   6  13     1316.92     1260.77     37.63 o 
  -2   6  13        7.96        8.41     12.31 o 
  -1   6  13     1735.07     1766.01     25.19 o 
   0   6  13     1298.44     1291.56     29.37 o 
   1   6  13      135.44      125.04     24.54 o 
   2   6  13      484.54      470.96     24.27 o 
   3   6  13      488.49      371.53     40.12 o 
  -7   7  13      128.94       74.69     40.71 o 
  -6   7  13       30.70       31.40     15.51 o 
  -5   7  13        7.52       -6.03     20.15 o 
  -4   7  13      515.45      506.67     29.88 o 
  -3   7  13        2.46        7.74     10.02 o 
  -2   7  13       51.72       37.48     12.92 o 
  -1   7  13       44.06       39.14     11.81 o 
   0   7  13        1.02        2.26     11.06 o 
   1   7  13       70.20       57.81     20.07 o 
   2   7  13        6.28       11.08     12.54 o 
   3   7  13       13.14        9.50     15.07 o 
  -6   8  13       11.40      -14.22     33.76 o 
  -5   8  13        3.36        1.57     13.03 o 
  -4   8  13        5.66       13.52      8.50 o 
  -3   8  13      142.19      124.35     39.64 o 
  -2   8  13       25.97       12.32     16.41 o 
  -1   8  13        4.06        5.59      7.83 o 
   0   8  13        6.64        8.84     10.37 o 
   1   8  13      105.61       81.74     24.34 o 
   2   8  13      217.19      174.73     51.43 o 
  -6   9  13      776.50      801.68     49.59 o 
  -5   9  13      363.71      350.51     42.80 o 
  -4   9  13        2.80       -5.34     14.64 o 
  -3   9  13       65.93       64.44     19.74 o 
  -2   9  13     2031.75     2119.91     49.74 o 
  -1   9  13        1.53       17.67     12.43 o 
   0   9  13     1037.45     1023.12     36.82 o 
   1   9  13     1249.90     1255.62     29.30 o 
   2   9  13      180.87      131.58     49.12 o 
  -5  10  13      250.44      177.16     81.57 o 
  -4  10  13      563.72      499.04     27.12 o 
  -3  10  13      105.38       75.98     23.85 o 
  -2  10  13       48.32       40.07     16.01 o 
  -1  10  13       10.33        4.13     17.27 o 
   0  10  13      241.12      176.27     50.49 o 
   1  10  13       40.21       30.73     16.99 o 
  -4  11  13        5.10       -9.90     20.51 o 
  -3  11  13       24.22       13.18     16.73 o 
  -2  11  13       45.62       30.83     15.75 o 
  -1  11  13       90.73       89.71     31.35 o 
   0  11  13        4.77        1.14     15.12 o 
  -7   0  14        9.97       10.38     28.37 o 
  -6   0  14     1642.98     1669.45     69.52 o 
  -5   0  14     2368.91     2665.94    103.42 o 
  -4   0  14       34.20       24.50     20.85 o 
  -3   0  14     3018.59     3131.85     53.98 o 
  -2   0  14     1292.23     1339.04     42.91 o 
  -1   0  14       66.54       57.99     24.20 o 
   0   0  14     2956.91     3064.65     62.07 o 
   1   0  14     1678.25     1670.03     71.82 o 
   2   0  14      126.02      104.18     42.14 o 
   3   0  14     1026.76     1055.77     56.12 o 
  -7   1  14      254.76      204.65     56.10 o 
  -6   1  14      629.08      608.33     25.83 o 
  -5   1  14      103.76       76.14     24.40 o 
  -4   1  14      215.37      193.74     59.33 o 
  -3   1  14      196.20      177.33     45.29 o 
  -2   1  14        3.90        3.63      6.43 o 
  -1   1  14      906.46      880.90     21.23 o 
   0   1  14        3.93       14.17     12.34 o 
   1   1  14       22.85       18.95     12.90 o 
   2   1  14        8.75       12.33     12.33 o 
   3   1  14       70.26       72.73     22.37 o 
  -7   2  14      259.56      164.36     57.87 o 
  -6   2  14        0.37        5.45     13.99 o 
  -5   2  14       12.52        8.22     15.68 o 
  -4   2  14        2.67        8.40     15.19 o 
  -3   2  14       33.18       25.54     17.80 o 
  -2   2  14       29.70       29.83      8.83 o 
  -1   2  14      130.83       98.25     24.04 o 
   0   2  14       62.39       37.96     15.55 o 
   1   2  14       79.14       75.05     23.81 o 
   2   2  14       16.77        8.00     15.89 o 
   3   2  14      138.67      118.71     34.44 o 
  -7   3  14      512.96      526.71     55.71 o 
  -6   3  14      444.02      494.06     53.10 o 
  -5   3  14      512.24      572.17     32.24 o 
  -4   3  14      515.70      499.34     25.33 o 
  -3   3  14       95.29       93.44     26.86 o 
  -2   3  14       84.13       91.61     26.34 o 
  -1   3  14     1899.54     1950.41     32.57 o 
   0   3  14        6.10        7.61     10.13 o 
   1   3  14      264.15      245.32     60.59 o 
   2   3  14      436.42      404.94     41.45 o 
   3   3  14      187.33      143.03     49.79 o 
  -7   4  14       28.66       16.91     17.85 o 
  -6   4  14     1637.79     1797.95     51.76 o 
  -5   4  14     1067.42     1142.53     38.01 o 
  -4   4  14        5.03       15.85     16.48 o 
  -3   4  14     2315.85     2282.88    112.13 o 
  -2   4  14     1487.50     1466.08     26.03 o 
  -1   4  14      276.47      260.68     24.65 o 
   0   4  14      542.56      561.32     32.63 o 
   1   4  14     1059.81      963.00     33.05 o 
   2   4  14       70.22       62.79     17.92 o 
   3   4  14      706.13      719.22     31.21 o 
  -7   5  14       61.35       54.17     26.79 o 
  -6   5  14      102.24       67.96     27.50 o 
  -5   5  14       73.38       67.14     23.37 o 
  -4   5  14       76.52       73.37     19.54 o 
  -3   5  14       14.39       19.54     15.09 o 
  -2   5  14      248.11      200.21     47.40 o 
  -1   5  14      197.62      168.72     44.63 o 
   0   5  14       47.44       45.88     16.27 o 
   1   5  14       70.53       59.39     17.38 o 
   2   5  14       24.07       18.63     12.20 o 
  -6   6  14       51.12       31.08     16.73 o 
  -5   6  14        1.29       -4.75     22.99 o 
  -4   6  14       29.77       23.54     14.78 o 
  -3   6  14       63.46       57.99     24.04 o 
  -2   6  14       20.71       20.34     13.20 o 
  -1   6  14       23.67       16.61     12.56 o 
   0   6  14       90.87       68.67     18.98 o 
   1   6  14       78.30       43.01     24.81 o 
   2   6  14       17.02       18.56     12.55 o 
  -6   7  14       32.89       25.53     18.45 o 
  -5   7  14      840.16      898.45     33.66 o 
  -4   7  14      636.13      722.61     44.24 o 
  -3   7  14       60.14       57.57     20.94 o 
  -2   7  14      997.54      985.14     29.33 o 
  -1   7  14      915.27      914.67     50.79 o 
   0   7  14       47.27       27.98     15.01 o 
   1   7  14      770.16      763.69     25.33 o 
   2   7  14      957.97      953.14     35.56 o 
  -5   8  14      381.91      363.50     34.64 o 
  -4   8  14        0.24        9.42     13.09 o 
  -3   8  14      182.80      112.50     27.30 o 
  -2   8  14      429.52      456.97     23.82 o 
  -1   8  14      301.47      242.29     78.80 o 
   0   8  14      331.21      341.73     43.34 o 
   1   8  14       30.99       21.18     14.19 o 
  -4   9  14        2.05       15.41     13.52 o 
  -3   9  14      215.69      171.45     55.32 o 
  -2   9  14       16.58        9.80     15.97 o 
  -1   9  14       66.91       66.33     23.66 o 
   0   9  14       36.77       31.49     18.94 o 
  -2  10  14       27.61       36.99     14.91 o 
  -6   1  15       74.51       77.52     32.54 o 
  -5   1  15      211.96      161.90     39.30 o 
  -4   1  15        5.08        1.01     13.52 o 
  -3   1  15      489.79      561.74     28.10 o 
  -2   1  15      763.46      769.74     44.69 o 
  -1   1  15      514.02      549.97     24.57 o 
   0   1  15      678.30      664.49     33.64 o 
   1   1  15       13.98       16.78     15.24 o 
   2   1  15        8.38       17.76     14.75 o 
  -6   2  15        9.87       21.28     16.42 o 
  -5   2  15     1490.66     1574.69     60.41 o 
  -4   2  15     1596.69     1574.27     45.82 o 
  -3   2  15      298.89      290.24     33.54 o 
  -2   2  15     3147.12     3260.00     67.35 o 
  -1   2  15      619.05      692.48     31.59 o 
   0   2  15        0.18        1.02      9.78 o 
   1   2  15     1554.05     1581.40     31.84 o 
   2   2  15      914.77      852.26     33.47 o 
  -6   3  15       11.89        5.58     20.77 o 
  -5   3  15      289.21      219.07     86.09 o 
  -4   3  15       14.46       14.74     17.55 o 
  -3   3  15       15.55       12.51     16.45 o 
  -2   3  15       37.65       36.69     19.91 o 
  -1   3  15      120.64      104.01     29.17 o 
   0   3  15      155.52       97.66     30.79 o 
   1   3  15        4.93        4.69     13.07 o 
   2   3  15      165.49      161.01     35.26 o 
  -6   4  15        3.94       -2.67     20.46 o 
  -5   4  15       12.17       -5.43     18.01 o 
  -4   4  15        4.97       14.59     13.70 o 
  -3   4  15        6.72        3.07     17.95 o 
  -2   4  15        8.46        7.06     15.59 o 
  -1   4  15      109.63       98.05     31.61 o 
   0   4  15        9.88       18.76      5.23 o 
   1   4  15        5.33        8.71     12.10 o 
  -5   5  15      103.76       99.67     31.21 o 
  -4   5  15      196.32      195.08     64.94 o 
  -3   5  15     1050.09     1123.62     53.58 o 
  -2   5  15      155.91      129.24     49.10 o 
  -1   5  15      615.68      577.60     31.88 o 
   0   5  15     1031.91      996.91     26.87 o 
   1   5  15       25.09       -3.15     14.27 o 
  -5   6  15      423.74      397.54     49.57 o 
  -4   6  15     1078.59     1052.01     38.90 o 
  -3   6  15        2.43       15.26     16.36 o 
  -2   6  15      368.06      340.67     35.40 o 
  -1   6  15      186.31      132.73     42.54 o 
   0   6  15       77.06       70.93     28.11 o 
  -4   7  15       98.07       80.69     38.18 o 
  -3   7  15       52.73       30.22     17.21 o 
  -2   7  15       55.39       39.97     20.38 o 
  -1   7  15        0.28       -0.26     13.13 o 
   0   7  15        6.28        6.54     24.34 o 
  -2   8  15       11.35       15.52     21.55 o 
  -5   0  16       54.95       25.12     57.71 o 
  -4   0  16     1010.45      965.81     53.91 o 
  -3   0  16      726.20      685.57     50.91 o 
  -2   0  16      109.17       89.73     57.21 o 
  -1   0  16      783.48      773.46     54.49 o 
   0   0  16      850.26      839.79     69.85 o 
  -5   1  16       30.92       25.42     18.62 o 
  -4   1  16      467.47      456.70     27.87 o 
  -3   1  16      100.82      101.11     39.42 o 
  -2   1  16      125.69      106.33     57.48 o 
  -1   1  16      130.33      105.21     32.94 o 
   0   1  16        8.73        7.51     13.66 o 
  -5   2  16       38.47       34.19     12.70 o 
  -4   2  16        7.59       -0.84     17.64 o 
  -3   2  16        1.57        0.88     12.53 o 
  -2   2  16       10.47       18.85     26.10 o 
  -1   2  16        9.14        4.74     17.27 o 
   0   2  16        0.39        1.57      9.57 o 
  -4   3  16      179.44      154.65     50.28 o 
  -3   3  16      122.45       80.35     38.60 o 
  -2   3  16      288.82      258.79     97.15 o 
  -1   3  16      482.32      446.71     37.91 o 
   0   3  16       93.48       51.02     16.94 o 
  -4   4  16      495.86      492.28     54.25 o 
  -3   4  16     1806.82     1804.35     61.02 o 
  -2   4  16       11.26       30.14     23.93 o 
  -1   4  16      329.36      312.52     39.65 o 
  -3   5  16       21.32       24.74     13.55 o 
  -2   5  16       12.35       17.40     21.17 o 
                                                 
